# Supplementary material for: Selective Induction of Human Autonomic Neurons Enables Precise Control of Cardiomyocyte Beating
Source: Sci Rep. 2020 Jun 11;10:9464. doi: 10.1038/s41598-020-66303-3 (PMC7289887; doi:10.1038/s41598-020-66303-3)
Supplement: Supplementary file 2 — Supplementary List. [file 41598_2020_66303_MOESM2_ESM.xlsx]

## Sheet: Sheet1
	enriched genes in cluster A				enriched genes in cluster B				enriched genes in cluster C				enriched genes in cluster D				enriched genes in cluster E
	Gene	log2(fold change)	-log10(P-value)		Gene	log2(fold change)	-log10(P-value)		Gene	log2(fold change)	-log10(P-value)		Gene	log2(fold change)	-log10(P-value)		Gene	log2(fold change)	-log10(P-value)
	TXNRD2	3.46516	30.9208		CTHRC1	4.6265	41.9355		MT-ND3	2.14433	6.60033		GPM6A	4.99831	16.5272		TBX3	6.83167	31.8539
	PCP4	2.85045	22.3036		TGFBI	5.93684	40.7595		MT-ATP6	2.11733	6.53462		LHX9	7.61287	16.5272		CNTN1	6.61794	31.0737
	MIR155HG	3.38996	20.4895		NNMT	5.35159	38.8601		MT-CO3	2.08664	6.42251		FXYD6	4.56676	15.7167		PLEKHD1	6.61242	30.1385
	FOLR1	2.64751	18.9136		COL1A2	4.23873	37.2457		MT-ND2	2.06911	6.42251		DUSP26	4.90583	15.0287		KCTD16	6.19554	29.9318
	KCNK1	2.60427	18.6162		COL3A1	5.92641	37.224		MT-CO1	2.04263	6.27084		FAM57B	4.54525	14.8416		ALDOC	5.60597	29.9318
	DMKN	2.47633	18.2464		CXCL8	6.75083	36.9957		MT-ND4L	2.04473	6.22257		CAMK2N1	4.9649	14.8416		NEFH	6.80838	29.8356
	RARRES2	2.23983	14.7696		COL1A1	4.47116	34.8013		MTRNR2L12	2.10822	5.9393		UNC5B-AS1	5.61769	12.1494		NRCAM	5.75998	29.7447
	MIR222HG	2.24729	14.5272		MFAP4	4.12268	32.699		MT-ND5	2.00282	5.9393		TH	6.58228	11.9747		ELAVL2	5.15713	29.6799
	CRABP2	2.1461	14.3089		ELN	4.55203	32.399		MT-CYB	1.98643	5.9393		PODXL2	3.94355	11.9101		GABRG2	5.56105	29.5467
	GS1-600G8.5	2.78447	13.6778		IGFBP4	4.27003	31.6757		MT-ND6	2.00727	5.85078		NREP	4.40451	11.9101		SYT2	7.15317	29.3788
	ERRFI1	2.68381	13.6778		WIPI1	3.55565	31.6576		MTRNR2L8	2.10558	5.45223		TMSB15A	4.72523	11.7747		TRIM2	4.86208	29.3788
	MYL12A	2.53615	13.6778		CDK2AP2	3.29811	30.3706		MT-ND1	1.91253	5.44249		MAB21L1	5.56451	11.7167		SNAP91	5.35142	29.3546
	TTR	2.52339	13.6778		SNHG18	3.18557	25.7721		MTRNR2L1	1.96577	5.42022		GAP43	3.77668	11.301		ONECUT3	6.01111	29.2749
	DKK1	2.36746	13.6778		BGN	3.71	25.5735		MT-ND4	1.90381	5.41229		ARHGAP36	7.56778	11.301		GABBR2	6.08391	29.0477
	GADD45A	2.2167	13.6778		MLANA	8.22007	25.4134		MT-CO2	1.80887	4.767		SEPT4	4.74251	11.1938		ST8SIA1	5.28468	28.9508
	GGH	2.12865	13.6308		S100A16	3.33536	25.2132		MT-ATP8	1.89573	4.57187		DPF1	4.50363	11.1938		NTNG2	5.31966	28.9508
	KCNK15	2.08183	12.327		COL5A2	4.22724	24.4908		MALAT1	1.72745	4.34872		STMN4	4.00521	11.1918		DPYSL3	5.37759	28.7423
	MT1G	3.81535	12.3019		TMEM263	3.07147	24.4609		ZNF493	1.93482	3.15646		CRMP1	3.8879	10.9706		TMEM191C	4.97575	28.4001
	CCL20	1.55599	1.89792		DNAJB4	3.01985	22.6946		SYNE1	1.37539	2.78161		DUSP4	3.90275	10.7905		JPH3	6.08577	28.301
	MT1X	1.5436	1.65179		FN1	4.14138	21.5654		ENPP2	1.47726	2.65552		SYT5	3.90099	10.7905		NTNG1	5.78617	28.2684
	MRTO4	1.90348	11.6021		CXCL6	4.00155	20.9101		NEAT1	1.35811	2.48187		KCNK12	5.5291	10.6861		PTPN3	6.21756	27.9318
	FBLN1	1.88827	11.5528		IQCG	3.48031	20.8182		FLNA	1.29051	2.46617		RUNDC3A	3.75672	10.3251		DRGX	6.28795	27.9318
	HSBP1L1	1.87554	11.4473		TYRP1	6.73617	20.1931		POLR2J3	1.2911	2.43882		KLF7	3.99942	10.3251		RET	6.57228	27.9318
	ADM	1.95183	11.068		FAM114A1	2.71398	19.0915		KCNQ1OT1	1.31103	2.22569		SCG2	4.04649	10.0173		CCDC85A	6.46268	27.7545
	ANXA3	1.97684	11.0186		COL11A1	2.91268	18.9914		TRIM33	1.27527	2.19121		STMN1	3.57409	9.97062		RUFY3	4.52673	27.7282
	NEURL3	1.99405	10.7878		NQO1	3.09497	17.9626		POLR2B	1.18736	1.97318		CELF3	4.04948	9.82681		DIRAS2	5.2537	27.7258
	VIM	1.78822	10.6882		PMEL	6.17191	17.9508		RP11-332H14.2	1.20425	1.9688		CXXC5	3.58165	9.67162		HSPA12A	5.41997	27.7167
	TMEM14C	1.74187	10.4962		SERPINB8	2.6401	17.7959		COL18A1	1.18224	1.93826		TMEM59L	3.77579	9.66154		TMOD2	5.22256	27.5157
	CLIC6	1.85666	10.3778		CEBPB	2.45092	17.7055		SNRNP200	1.17435	1.9324		CDKN2D	3.70085	9.66154		SYT1	5.33304	27.4868
	FAM210A	1.78095	10.0768		CAPN3	5.7664	17.4522		EPHA2	1.2521	1.9324		CELF4	3.33254	9.30892		PRUNE2	6.43815	27.3737
	TMEM70	1.77664	9.81248		HTRA1	2.77439	16.7352		IGF2BP2	1.13373	1.92095		RUNX1T1	4.01468	9.22113		SLC17A7	5.81703	27.3655
	CTGF	2.03079	9.57187		CCDC80	2.8404	16.5834		IARS	1.12016	1.89657		CAMK2B	3.71148	9.02		MAP7D2	5.41021	27.3335
	SNHG15	1.66839	9.50585		COL5A1	2.8549	16.4841		SOD3	1.21198	1.8857		NTM	4.4952	8.97881		DPYSL2	4.81686	27.2328
	IL13RA2	2.19097	9.26841		GNG11	3.52881	15.8601		TUG1	1.19536	1.83143		VGF	3.61017	8.87615		ISL1	6.33475	27.1244
	SYNGR2	1.63826	8.97469		SMCO4	2.20675	14.2573		RAD9A	1.15048	1.82992		CHGA	3.91243	8.72125		LARGE	6.04069	26.9469
	ACTN4	1.60608	8.8041		TRIB3	3.42398	14.1169		APOE	1.12004	1.77866		C16orf45	3.5035	8.70115		SYNM	5.24859	26.9101
	SOD3	1.79957	8.79048		IL11	3.33072	13.6861		GRN	1.08865	1.74354		RND2	3.56929	8.46852		PIEZO2	5.77505	26.8182
	TMEM14B	1.59296	8.6925		DNAJB9	2.98778	13.4342		FGFR1	1.05918	1.7094		LY6H	3.36193	8.34104		SPOCK2	4.84234	26.8041
	PIM3	1.63613	8.61618		OSTC	2.4518	13.4342		ELP2	1.09215	1.7032		HPCAL1	3.38592	8.32606		CEND1	4.65726	26.6778
	IGFBP7	1.59705	8.47886		TPT1	2.38903	13.4342		LRPPRC	1.08533	1.69778		PPP1R14C	3.23841	8.27003		ETV1	5.97656	26.6757
	EDN1	2.2656	8.46597		DNAJB1	2.81323	13.4342		PLXNB2	1.13138	1.68324		ELAVL3	3.55224	8.20066		RASGRP2	5.37676	26.6757
	TPM1	1.56484	8.39041		DNAJC3	2.32819	13.4342		PRKCSH	1.05779	1.57225		CELF5	3.453	8.20066		NRXN1	5.41258	26.6038
	TPD52L1	1.57711	8.32606		CRELD2	2.21891	13.4342		TMEM132A	1.06572	1.51035		PAK3	3.52343	8.15802		MANEAL	5.23434	26.5986
	MICA	1.59862	8.29243		BAG3	2.50552	13.4342		FLNC	1.01863	1.50578		MARCKSL1	3.06079	8.11805		LANCL3	5.36251	26.5986
	LYAR	1.62144	8.25026		SURF4	2.17197	13.4342		FAT1	1.03427	1.43525		ADCYAP1	4.06916	8.0655		ANK2	5.50468	26.5918
	SERPINF1	1.59201	8.21753		HERPUD1	2.35576	13.4342		FAM73A	1.04143	1.34003		RAC3	3.18394	8.01278		NCALD	4.56897	26.4045
	IL32	1.69592	8.19518		SELK	2.07126	13.4342						NECAB2	3.93701	7.9431		FGF13	4.98846	26.3625
	RHOD	1.57429	8.13906		SERP1	2.25623	13.4342						CD200	3.53333	7.66555		ISLR2	6.39637	26.1249
	TNFAIP3	1.65698	8.12843		LGALS1	2.14178	13.4342						STMN2	3.38702	7.62342		CNR1	5.94908	26.0297
	PFKP	1.55209	7.95078		NUCB2	2.10526	13.3665						PLPPR3	3.54774	7.62342		DCX	4.97455	25.9957
	ORMDL2	1.62775	7.83268		H2AFV	2.1559	13.1979						PLPPR1	3.7881	7.62342		SMIM10L2A	5.1351	25.9281
	THOC3	1.58991	7.74715		MAGT1	2.07129	12.9914						CDK5R2	3.76149	7.6216		RP11-679B19.1	7.00416	25.9172
	YDJC	1.50069	7.7167		SCRG1	2.83246	12.8508						LPCAT4	3.46421	7.56703		TUBB4A	4.89939	25.8539
	LAPTM4B	1.48038	7.43652		NUPR1	1.98754	12.4168						PPP1R1A	3.90238	7.54668		ADGRL3	4.7573	25.8508
	MAP2K3	1.46412	7.27246		GLRX	2.13954	11.9747						ZCCHC12	3.69004	7.5376		NAPB	4.40537	25.8041
	FOSL1	1.48388	7.23807		SEC24D	2.20449	11.8477						DRAXIN	4.14038	7.51999		POU4F1	6.08006	25.5544
	GLO1	1.42205	7.18177		PNRC1	2.13182	11.8041						INA	3.27832	7.49894		ADGRL1	4.59196	25.4498
	STOML2	1.42651	7.1512		FTH1	1.97747	11.6904						ENHO	3.60593	7.49894		RASSF5	5.58013	25.3716
	TMEM179B	1.49957	7.04383		MGP	6.76789	11.4461						NIPSNAP1	2.99924	7.49894		PGBD5	5.39616	25.3716
	CCDC86	1.48019	7.00043		TRAM1	1.87335	11.3536						SVBP	3.08156	7.47756		MAPT	4.7846	25.3458
	NOP16	1.43014	6.96257		MGAT1	1.91577	11.2381						NSG1	3.09033	7.39469		TMEM191B	4.67793	25.3197
	SLC39A1	1.42765	6.82974		CD99	1.87181	11.2055						ARG2	3.2959	7.37161		SCN7A	7.11568	25.301
	ARID5B	1.4246	6.81531		RHOBTB3	2.09679	11.2034						MAB21L2	4.03657	7.35458		TRIM67	6.5745	25.2226
	CSRP1	1.4536	6.79588		MT2A	2.70954	10.9747						PRMT2	2.97798	7.3098		SULT4A1	4.38332	25.2226
	CCK	2.58535	6.79317		PLIN2	2.29895	10.8827						ID2	3.42579	7.30452		FRRS1L	4.89681	25.1898
	ZNF670	1.48295	6.45223		NRBF2	1.91925	10.8327						ATAT1	3.16308	7.28735		PWAR6	4.7404	25.0878
	PNO1	1.37202	6.36552		UFM1	1.83256	10.6676						NOVA1	3.0676	7.15864		STX1B	5.28315	25.0372
	BSG	1.34456	6.32975		C12orf57	1.82886	10.327						TAGLN3	3.29975	7.12552		LANCL1	4.55287	25.0372
	TGIF1	1.38773	6.28651		CHIC2	1.78814	10.2						GNG4	3.18227	7.12552		MAFA	7.83647	24.9706
	TNFRSF12A	1.33228	6.27327		ARFGAP3	1.86289	10.0888						C3orf14	3.0632	7.07469		MCF2L	4.78732	24.9281
	FGF2	1.41161	6.24718		SRP19	1.76434	9.95468						SOBP	3.30223	7.06399		RBFOX1	4.98683	24.9281
	DPP7	1.33409	6.14752		DAP	1.74262	9.83268						BRD3	3.14913	7		LINGO1	5.30906	24.8794
	MYL12B	1.31339	6.14691		CHP1	1.88734	9.76447						PAFAH1B3	3.14794	6.97881		SCN9A	5.21386	24.7905
	PPP1R15A	1.30151	6.13966		TIMP1	1.8882	9.75945						SYN1	3.2518	6.88606		SYT13	4.93398	24.6968
	THAP9-AS1	1.31341	5.96257		UBE2J1	1.75808	9.70333						SCN3B	3.24373	6.86967		EPB41L3	4.31298	24.6716
	ACTB	1.28166	5.86012		SEC61G	1.71747	9.70115						CD24	2.85809	6.78781		UBASH3B	5.45278	24.5391
	GTPBP4	1.28422	5.82102		CDC42EP1	1.80798	9.5784						RAMP2	3.25292	6.76955		ATP9A	4.79048	24.4881
	GULP1	1.29738	5.81816		DDX10	1.99098	9.5784						SOX11	3.14021	6.73518		LINC00693	4.89564	24.4647
	PHB	1.26964	5.80688		SSR3	1.68894	9.30803						GNG2	3.05402	6.71897		NPTX2	4.41767	24.4647
	PRSS23	1.38844	5.78252		HIF1A	1.78731	8.97469						MLLT11	2.99092	6.70997		ANK3	4.84491	24.4584
	GADD45B	1.37683	5.76195		SEC61B	1.63552	8.97062						MEIS3	3.29677	6.70774		DNM3	6.39814	24.4559
	FAM207A	1.34431	5.75203		RPS12	1.67318	8.96257						ACOT7	2.85819	6.70774		GNAO1	4.59178	24.3382
	CD59	1.27602	5.74715		GOLPH3	1.7346	8.9431						HN1	2.71355	6.70774		SV2B	5.93377	24.3363
	TGFB2	1.42445	5.70553		SHC1	1.70707	8.92812						TM2D3	2.83189	6.70333		ATRNL1	5.34076	24.3363
	CD55	1.34764	5.64589		EIF4EBP1	1.8235	8.89279						PRRT2	3.27014	6.70115		NACAD	4.83635	24.3215
	TRIP6	1.28722	5.61083		CLIC4	1.76956	8.89279						TTC9B	3.18578	6.68403		CACNA1H	5.31944	24.3215
	TOMM40	1.26153	5.56703		HIST2H2BE	1.75534	8.86646						RP11-195F19.5	3.10229	6.67778		ARHGAP22	5.3191	24.3215
	HRK	1.29391	5.51713		SH3GLB1	1.75107	8.86012						HDAC5	3.18308	6.67162		NRXN2	4.97339	24.2403
	HMOX1	1.90243	5.49757		HMG20B	1.83851	8.72816						KIAA0895L	3.18125	6.66959		AHNAK2	4.58107	24.1624
	TSTA3	1.26864	5.48149		ERLEC1	1.64228	8.64782						ARID4A	2.93515	6.65758		ABLIM1	4.26109	24.1107
	HLA-B	1.26845	5.47756		GSTO1	1.70458	8.5817						CADM3	3.39673	6.65561		XKR4	5.01962	23.9626
	PPIF	1.28807	5.47108		TMEM50B	1.71719	8.52871						GDAP1L1	3.28644	6.65561		CACNA1B	6.0347	23.8928
	NIFK	1.25449	5.44977		LRRC59	1.65527	8.51999						STMN3	2.85301	6.58838		C14orf132	4.11114	23.8928
	TMEM205	1.25281	5.42136		EXOSC6	1.73583	8.46344						TMEM35	3.52943	6.58004		CNTN2	5.67991	23.8729
	NOP56	1.29975	5.4045		CDKN2A	1.7716	8.43771						TTC3	2.74177	6.56703		ONECUT2	5.44104	23.8416
	TM4SF1	1.84557	5.3279		ID3	2.35269	8.36653						WRB	2.69759	6.56384		JUP	4.7655	23.8239
	EXOSC4	1.23436	5.25727		FTL	1.59862	8.33255						TBCB	2.69686	6.51428		CBFB	4.15331	23.8069
	DCTPP1	1.27759	5.20066		ARF4	1.58524	8.25181						ABHD14A	2.9629	6.47496		GABBR1	4.68882	23.8069
	ARFRP1	1.25585	5.15243		GPX8	1.68108	8.18842						AGAP1	3.43994	6.46344		REEP1	4.97853	23.6289
	HLA-C	1.2281	5.14752		SHFM1	1.59116	8.14206						C10orf35	2.89197	6.44977		EPB41L1	4.83582	23.6126
	CTSA	1.2408	5.10958		SSR1	1.61187	8.13077						CRIP2	3.05786	6.44733		ATP8A2	6.12868	23.5834
	DDX56	1.25104	5.0846		LARP6	1.58997	7.96257						ETNK2	2.99305	6.44733		CHST8	4.89367	23.5768
	CD9	1.30386	5.07988		SH3BGRL3	1.59871	7.78781						PCBP4	2.81622	6.44129		KIF3A	4.37848	23.5129
	CD47	1.22432	5.00524		CCPG1	1.66082	7.78516						RUNDC3B	4.58024	6.4389		PRKAR2B	4.85848	23.5072
	GLIPR1	1.40219	4.96257		BEST1	1.5977	7.77211						GRAMD1A	2.72698	6.4389		MAP1A	4.25971	23.4868
	TMEM69	1.22207	4.82974		GCLM	1.63724	7.76195						CHN1	3.16921	6.38934		SLC38A2	3.9456	23.4828
	WBSCR22	1.16222	4.82681		SLTM	1.62185	7.75696						ATP6V1G2	3.07113	6.37469		RAB15	4.85198	23.4134
	PELP1	1.20258	4.75696		GORASP2	1.55018	7.71444						CALY	3.09682	6.36452		DNAJC6	4.33919	23.3904
	IER2	1.18429	4.65561		HDLBP	1.5818	7.66756						ELAVL4	3.27664	6.32883		NAV1	4.56847	23.3645
	REXO4	1.14806	4.59346		RRBP1	1.60732	7.65956						FAIM2	3.12272	6.32883		SRCIN1	6.1191	23.2798
	SIGMAR1	1.16077	4.5817		SDCBP	1.61897	7.65758						NR2F1	3.14623	6.32148		PLXNA4	6.29848	23.2336
	PLK2	1.18034	4.55129		SPON2	1.82448	7.57675						CCDC28B	2.9456	6.29757		L1CAM	4.99582	23.2118
	TPM2	1.13568	4.51428		IFITM3	1.55857	7.55129						TUBB2B	3.13274	6.27003		PTPRF	4.12405	23.1713
	TRAP1	1.20036	4.51145		UAP1	1.59687	7.51856						DCK	3.16474	6.25181		FAM131B	5.10992	23.0246
	GTF2F2	1.14371	4.48413		TCEAL3	1.54282	7.48017						SLC17A6	3.51455	6.25104		APBA1	5.06046	23.0246
	LEPROT	1.12968	4.48413		IFT20	1.53873	7.46597						YWHAH	2.72454	6.24336		XPR1	4.4447	23.0246
	MYH9	1.1615	4.46344		MMADHC	1.51025	7.46218						SYNGR3	3.07666	6.2321		PIP4K2B	4.31067	22.9957
	RRP7A	1.15548	4.45593		RPS27L	1.47379	7.30016						HCFC1R1	2.65749	6.20831		MGAT4A	4.58285	22.9431
	RRP9	1.16932	4.44977		GOLT1B	1.5065	7.29243						RAB33A	3.42333	6.20412		LHFPL4	4.5552	22.9066
	AKAP12	1.12817	4.44129		PHLDA2	1.55603	7.27572						ZNF358	3.05183	6.17263		SYT11	3.90317	22.8416
	ARV1	1.16225	4.43771		MGST1	1.5921	7.27327						HMP19	3.2473	6.15739		ANKS1A	4.50707	22.8069
	CYR61	1.17942	4.33913		GYPC	1.60843	7.23582						SMARCD3	2.69004	6.12378		FCHSD1	4.89819	22.7986
	AATF	1.13299	4.26922		MFSD1	1.54785	7.11014						CCNI	2.73627	6.12321		FAR2	5.34685	22.7825
	DRAM1	1.20013	4.24185		SEC22B	1.50771	7.10902						NRN1	3.45914	6.11862		GACAT2	4.71506	22.7747
	SPHK1	1.07748	4.21325		DEDD2	1.56845	7.00174						BEX5	2.79449	6.11862		ADAM22	7.15616	22.7471
	CALD1	1.10913	4.20901		SNX3	1.45943	6.97469						ASGR1	3.04736	6.11014		CAMK2G	4.2715	22.7055
	CTSZ	1.15688	4.20831		ANGPT2	2.52566	6.95861						ARHGDIG	3.06212	6.08831		TTC39A	4.68919	22.6676
	POLR2L	1.07182	4.18376		RPL36AL	1.43418	6.90658						SNAP25	2.9926	6.07007		SCG3	4.67257	22.644
	MBIP	1.16323	4.14813		PDIA4	1.60161	6.85387						SOX4	2.69268	6.07007		TTL	3.99517	22.5986
	SMS	1.07716	4.10958		TMEM243	1.47335	6.84771						AMZ2	2.71106	6.06298		ABLIM3	4.62474	22.5834
	TUBB6	1.10643	4.09691		MORF4L2	1.42031	6.84771						SEPT3	3.24096	6.03574		CPLX1	5.00658	22.58
	PAICS	1.10575	4.04144		AZI2	1.49048	6.83268						PTH2	6.70042	6.03574		MMP15	4.89564	22.5591
	PISD	1.09751	4.02503		DERL2	1.46583	6.81248						ACHE	2.66095	5.98297		ATCAY	4.77556	22.5086
	SRSF7	1.05803	4.02		H2AFX	1.51402	6.79317						PCSK1	5.00819	5.97062		NDRG4	4.13106	22.4949
	SNAPC1	1.10826	3.99436		HM13	1.43249	6.72816						ZC2HC1A	2.81987	5.91009		SEMA4F	5.01866	22.4855
	HMGA1	1.05993	3.92855		TP53RK	1.44891	6.66555						WHSC1L1	2.55987	5.90309		PITPNC1	4.32013	22.4473
	TAGLN	1.18013	3.92502		TFG	1.41451	6.50585						ATP6V0E2	2.95196	5.87615		GFRA2	5.12089	22.3726
	CORO1C	1.04674	3.91929		HSPA6	2.09333	6.49214						LIN7B	2.87779	5.87615		CLASP2	4.11192	22.3706
	GDF15	1.17847	3.88795		VIMP	1.4058	6.47756						FKBP1B	2.80923	5.8729		PRKACA	4.06519	22.3382
	THBS1	1.12917	3.87031		SEC11C	1.4164	6.47366						SYT4	3.42763	5.83863		DYNC1I1	4.32576	22.3036
	PMAIP1	1.05809	3.86362		SNX2	1.45586	6.45593						OLFM1	3.09563	5.83565		EBF1	4.6963	22.2351
	DKC1	1.07082	3.85205		CHMP2B	1.41568	6.43533						RAB3A	3.03989	5.83565		ATP2B4	4.79115	22.1457
	TMEM98	1.07179	3.83907		RPL12	1.39764	6.4045						BIN1	2.6207	5.81816		GTF2I	3.8835	22.0721
	TSPAN4	1.09757	3.83868		FKBP1A	1.39303	6.37366						PLPPR2	2.74758	5.7986		CNTNAP2	4.23337	21.8327
	TUBA1C	1.05634	3.81159		RAB5A	1.39616	6.37059						TNRC6C	2.82616	5.78516		KIF5C	4.08894	21.7595
	GRSF1	1.02984	3.79755		MIS12	1.43315	6.32698						FSD1	3.03796	5.72125		KCNAB2	4.87179	21.6517
	QSOX1	1.07583	3.75613		HSPB8	1.44291	6.30539						TSC22D3	2.60027	5.6925		THY1	4.57694	21.6517
	ANXA1	1.03196	3.74524		NANS	1.42477	6.284						RP11-395G23.3	3.10972	5.66555		ARFGEF3	4.05657	21.6459
	TBRG4	1.06073	3.74459		CALCA	1.9634	6.27327						MAPK8IP1	2.64822	5.63078		APC	4.00887	21.6459
	CCL2	1.75514	3.72951		SERTAD1	1.43405	6.23582						NR2F2	2.95824	5.62709		RAB3C	4.54259	21.5918
	PPT1	1.04607	3.71333		XBP1	1.38159	6.22257						C4orf48	2.4713	5.62342		SLC9A6	4.13901	21.5528
	BZW2	1.08418	3.69251		LITAF	1.39997	6.19928						RCAN2	2.92602	5.61618		MEIS2	4.12435	21.5452
	PCID2	1.08301	3.68306		PLPP5	1.39477	6.19382						CCDC184	2.6967	5.61618		TCAF1	3.82729	21.51
	CD151	1.01189	3.67981		OSER1	1.40577	6.18243						PKIA	3.17631	5.5784		CPLX2	5.43406	21.399
	CD83	1.13229	3.67688		RPS20	1.34962	6.12552						RELL2	2.81364	5.57349		TRIM36	4.07538	21.3686
	MFGE8	1.04867	3.63042		UGDH	1.43014	6.10018						GSTA4	2.55488	5.55752		NCAM1	4.41021	21.3242
	UQCC3	1.03045	3.53201		CRYAB	1.48106	6.08672						BLCAP	2.52073	5.5391		RTN2	4.3029	21.2557
	PLTP	1.02635	3.52816		PENK	2.96116	6.07935						ATP1B1	2.86404	5.53313		PTPRG	4.50549	21.2457
	WDR46	1.0139	3.51836		WARS	1.47753	6.05552						PTPRN	2.74251	5.53165		RAB3A	4.33155	21.2358
	GPX3	1.06588	3.4474		FAM127B	1.39959	6.00877						OLFM2	2.606	5.53165		SOCS1	4.35083	21.2351
	RRAS2	1.00795	3.43745		LSM8	1.41519	5.99568						CCDC106	2.74251	5.50446		VSTM2L	4.12426	21.1925
	AC003092.1	1.17055	3.40446		PPIB	1.34284	5.98297						CTXN1	2.90297	5.48545		MYO5A	4.33095	21.1871
	MYL9	1.01182	3.26333		HMGN2	1.36521	5.93554						PEG10	2.75267	5.48413		SV2A	4.31849	21.1537
	FRMD6	1.04292	3.26299		MRPL18	1.41451	5.91009						VPS26B	2.74818	5.46344		OLFM1	4.40361	21.0942
	GADD45G	1.17214	3.25174		RPS27	1.32726	5.90309						PACS2	2.85798	5.44733		CLASP1	4.12962	21.0915
	ECEL1	1.03843	3.23623		RPLP0	1.31358	5.81248						APBB1	2.55375	5.41567		EVL	4.13719	21.0915
	NDUFA4L2	1.1822	3.13273		REXO2	1.34933	5.77989						PGM2L1	2.86976	5.4034		KIF5A	4.74466	21.0742
					SEC13	1.33074	5.77211						UTS2	7.34242	5.4034		NSF	3.90788	21.0665
					SAT1	1.31456	5.73518						NFU1	2.62102	5.4034		DHCR24	3.97499	21.0496
					IKBIP	1.35677	5.73049						FNBP1L	2.7763	5.39469		RAP1GAP	4.35798	20.9957
					PRDX4	1.32341	5.67985						DLL3	3.03314	5.37572		NMNAT2	4.35389	20.9586
					RPSA	1.30242	5.61979						GNAO1	2.92206	5.36351		ATP6V0E2	4.15904	20.9547
					ARPC5	1.33884	5.61261						BASP1	2.53763	5.35754		CA10	4.79658	20.8729
					CDC26	1.32594	5.61083						PBX1	2.83166	5.35067		NRP1	4.78328	20.8386
					CHORDC1	1.44157	5.54061						DPYSL5	3.12102	5.34969		ATL1	4.39982	20.752
					RP11-14N7.2	1.32423	5.5157						NCAM1	2.96992	5.34008		WBSCR17	4.40883	20.752
					ENSA	1.3856	5.46725						CTNND2	2.91783	5.33161		GAREM2	5.16432	20.6576
					CXCL1	2.18287	5.46471						TMEM14A	2.67639	5.29671		KIF3C	4.60716	20.6144
					RNF7	1.32335	5.44977						PTPRS	2.86397	5.25649		PPP2R2C	5.04764	20.6108
					YKT6	1.29403	5.4389						PPP2R2B	2.8633	5.24336		LIFR	5.21756	20.6021
					KXD1	1.29298	5.36957						SCG3	3.0259	5.2426		ATP1A3	4.47402	20.5986
					DDIT3	1.31013	5.35853						APBB3	2.77288	5.2204		RNF157	4.02912	20.5302
					TVP23B	1.32147	5.34486						SNX10	2.97548	5.21467		RIMS3	4.64232	20.5258
					SMIM10L1	1.35658	5.33442						TAC1	3.08796	5.19586		SCN2A	4.88196	20.4559
					SEC31A	1.35997	5.3279						VAMP2	2.477	5.19314		CADM1	3.75484	20.451
					NBEAL1	1.31673	5.31876						MAP1B	2.47358	5.1798		TTC9B	4.21321	20.3979
					RPS19	1.24717	5.25649						LRRC24	2.89284	5.1798		NCOA7	3.76563	20.3747
					MAP1LC3B	1.25741	5.23807						PCDH9	2.71994	5.15428		DCTN1	3.90518	20.3251
					WBP5	1.30096	5.23657						SEZ6L2	2.44053	5.15428		C2orf88	5.51092	20.2549
					HYOU1	1.32184	5.23657						HSD11B1L	2.58204	5.13194		BRINP1	4.67213	20.2299
					TMEM45A	1.34675	5.23062						C1orf216	2.57128	5.12321		OSBPL6	4.36164	20.2269
					HMGN1	1.2683	5.22475						KRAS	2.63594	5.10624		DISP2	4.57418	20.2062
					SPCS3	1.29925	5.22113						ID1	3.12295	5.09366		ELAVL4	4.4429	20.1931
					SEL1L	1.32231	5.20971						TAOK3	2.68578	5.09313		TMEM178A	4.49058	20.1925
					RPS13	1.23867	5.20412						ACAT2	2.90478	5.08619		RAB3B	3.84468	20.1765
					RNF11	1.28752	5.1891						ASCL1	7.34984	5.08302		CACNA2D1	4.74942	20.1118
					SSR2	1.26573	5.16622						DLK1	3.3847	5.05601		HMP19	4.42957	20
					YTHDC1	1.25721	5.13549						INAFM1	2.42641	5.04624		RHOU	4.45857	19.9208
					COPS2	1.26485	5.12668						MAP6	2.7691	5.04287		CERK	4.12687	19.8962
					MED31	1.26743	5.10403						CIB2	2.87577	5.04191		CLIP3	3.74634	19.8697
					SERF2	1.24243	5.04335						SAMD11	3.10714	5.04144		ENO2	3.54263	19.8013
					RPS11	1.2321	5.02641						MAPRE3	2.60133	5.0348		SNAP25	4.06128	19.7773
					PGM3	1.26608	4.97469						ATP1A3	2.97329	5.01954		ADD2	4.6326	19.7773
					RAB9A	1.25944	4.95078						PCBP3	2.78905	5.01011		CLCN4	3.82525	19.719
					BRI3	1.22944	4.95078						FAM89B	2.47947	5		MTUS1	4.41442	19.6696
					DNAJC1	1.26783	4.87943						GNG3	3.01783	4.98716		TRNP1	3.78003	19.6308
					RPLP1	1.20157	4.85387						AKIP1	2.65209	4.97062		CAPRIN2	4.64566	19.6216
					S100A11	1.21631	4.82391						ODF2L	2.6952	4.92445		VAT1L	4.0347	19.6126
					NINJ1	1.31643	4.78516						PARP6	2.54046	4.92445		ZMIZ1	4.31944	19.6091
					CDKN1A	1.228	4.75449						SEPT6	3.00554	4.91721		ARHGDIG	4.15444	19.6038
					PLEKHA3	1.2526	4.74715						DALRD3	2.56067	4.91721		FRY	4.7846	19.5686
					PAPOLA	1.22411	4.72354						CARTPT	8.37529	4.88941		SSTR2	4.46268	19.4962
					COPE	1.1921	4.7122						UBE2L6	2.56944	4.88606		PSD3	4.06199	19.451
					LINC01420	1.21091	4.70997						SH3BP5	2.7496	4.88273		INPP5F	3.88894	19.4271
					PXDC1	1.25129	4.69897						FYN	2.51412	4.87615		SERPINI1	4.53475	19.3382
					TSPYL2	1.22391	4.69897						PBX3	2.75978	4.85699		SYP	3.89098	19.3382
					RPS24	1.17582	4.6968						SERP2	2.5754	4.85699		STXBP1	3.87004	19.2782
					TFPI2	2.36809	4.6925						TUBA1A	2.68915	4.83565		SLC9A7	3.94246	19.2557
					ADIPOR1	1.21058	4.66354						PPM1K	2.52555	4.83268		ATP6V1G2	4.04212	19.2204
					SHMT2	1.31673	4.66154						DIRAS1	2.68536	4.82974		CCDC92	3.80478	19.2197
					RRAGC	1.22641	4.64589						PALM	2.66627	4.80688		SCN3B	4.12751	19.1433
					CALU	1.18908	4.64016						MAP1LC3A	2.32687	4.78516		GNAZ	4.08916	19.1373
					UBE2K	1.19914	4.61979						VAT1L	2.69777	4.78252		CTNNA2	4.58451	19.1175
					SRPRB	1.19086	4.61618						CACNB3	2.87534	4.75945		CACNB3	4.29848	19.1107
					AKAP17A	1.21898	4.59007						IGSF8	2.55589	4.75945		BACE1	3.81703	19.1057
					TCEA1	1.21211	4.58004						STK25	2.32991	4.74715		CPNE6	6.19247	19.0762
					RHEB	1.15941	4.53313						TCEAL2	2.28726	4.74232		SYBU	3.87851	19.0752
					ATG12	1.19381	4.52578						RAD23A	2.26827	4.73283		CD99L2	3.79381	19.0737
					GLTSCR2	1.21329	4.52143						FEZ1	2.30982	4.73049		FBXW7	3.68323	19.015
					CISD2	1.16331	4.49757						HMGB3	2.49635	4.70333		HERC1	3.90037	18.9914
					TALDO1	1.22143	4.49349						DTD1	2.30784	4.6968		ERC1	3.89819	18.983
					GFPT1	1.21849	4.48017						TMEM163	3.00124	4.6925		RCAN2	4.03801	18.9666
					RBM7	1.20283	4.47886						SSBP4	2.39712	4.6925		HS6ST1	4.11293	18.9508
					UBE2B	1.16313	4.46597						MAPT	2.8081	4.64975		NRG1	3.79097	18.9101
					UFC1	1.18332	4.43415						MMD	2.63941	4.59517		NGFR	4.89989	18.9066
					CCNG1	1.17537	4.39254						FSCN1	2.38921	4.55752		AMER2	4.60223	18.8794
					HMGB2	1.32851	4.37469						ASS1	2.66334	4.5376		KIFAP3	3.77609	18.8697
					OST4	1.13804	4.37161						RTN1	2.28257	4.53165		PCLO	4.35654	18.857
					RPL34	1.13666	4.36754						SBK1	3.18611	4.51713		RPS6KA6	4.4932	18.8182
					MTHFD2	1.18633	4.32606						STX12	2.50107	4.51713		FAIM2	4.09471	18.8013
					ISCU	1.16515	4.3098						PSIP1	2.3957	4.51286		PPP2R2B	4.04225	18.7645
					SDF2L1	1.17435	4.30364						COX20	2.42058	4.51145		PCDH19	4.31067	18.7033
					EIF2S2	1.13168	4.30364						SHISA4	2.42612	4.51145		DPP6	4.60563	18.6737
					ULBP2	1.22417	4.29243						PPP2R5B	2.48859	4.49894		TLX3	5.31067	18.6676
					NUDT4	1.19199	4.28904						DBNDD1	2.56848	4.49757		MICU3	3.76052	18.6536
					AK6	1.15344	4.27327						PRKCZ	2.34396	4.49349		RAB6B	3.53411	18.6383
					BET1	1.18349	4.26281						FAM195B	2.27661	4.48149		TMED8	3.77944	18.5918
					CEBPG	1.19116	4.25026						VDAC3	2.37936	4.47886		TMEM145	4.76188	18.5884
					FKBP2	1.14216	4.23807						FAM219A	2.37376	4.47886		GRIA2	5.13085	18.58
					DNAJC12	1.28005	4.22841						FAM155A	2.72233	4.47366		FSD1L	4.01111	18.5421
					TBPL1	1.19706	4.22841						RBFOX2	2.33775	4.4698		GALNT14	4.64457	18.4547
					RIT1	1.17124	4.22548						IDH1	2.40586	4.46218		BMPR2	4.20846	18.3716
					POP7	1.15262	4.21325						NARF	2.43795	4.45717		PKIA	4.36679	18.2161
					SREK1IP1	1.18714	4.19314						SESTD1	2.52294	4.44612		PRKAG2-AS1	4.14302	18.2104
					ZNF706	1.1425	4.16749						TUBB2A	2.50502	4.44009		SDC3	4.02306	18.1791
					BABAM1	1.16843	4.16558						BEX1	2.26181	4.39469		MAP2	3.69702	18.153
					RSRP1	1.15207	4.13371						ZNF503	2.4818	4.39041		DGKD	4.3608	18.1113
					PSMD10	1.18159	4.12263						PTMS	2.17093	4.37469		RUFY2	4.17604	18.1068
					NFKBIB	1.16504	4.0846						GBAS	2.50644	4.36251		SNX10	4.15843	18.0123
					AC090498.1	1.12769	4.0846						SMARCB1	2.34496	4.3536		MAPK8IP2	3.61101	18
					ZFAND2A	1.1641	4.0655						CNRIP1	2.25517	4.32883		PGM2L1	3.92279	17.9747
					TMED10	1.12779	4.03763						IFT27	2.31153	4.30627		EIF4G3	3.6918	17.9666
					FAM3C	1.12175	4.03716						RP4-665J23.1	2.49994	4.30016		INA	3.90645	17.9393
					RPL30	1.08896	4.02503						KIF5C	2.50743	4.29414		UNC13A	4.4739	17.9031
					COL6A2	1.17144	4.01412						DDAH2	2.19841	4.29328		FGF12	4.03573	17.8697
					PPIC	1.15123	4.00568						PRKAG2-AS1	2.71382	4.26761		DOK6	3.9914	17.8601
					RNF113A	1.1616	3.98766						NAP1L3	2.39943	4.2636		ARHGEF7	3.64811	17.8539
					RPL21	1.07312	3.97534						PHF14	2.26463	4.2636		PCSK2	4.72776	17.821
					TOMM7	1.1293	3.95043						TIMM17B	2.1732	4.24033		FXYD7	4.59473	17.6308
					MAGEH1	1.11408	3.93761						SV2A	2.64768	4.23284		MADD	4.17397	17.6108
					LAMTOR3	1.10001	3.93082						TCTEX1D2	2.29063	4.21968		SLC16A2	3.84206	17.6021
					PTGES3	1.10916	3.92726						EBF1	2.78967	4.21538		CTNND2	3.99966	17.5867
					UXT	1.10475	3.92301						SCOC	2.19266	4.21538		SCN3A	3.97774	17.5735
					MYDGF	1.0804	3.91255						PJA1	2.21482	4.21183		NCAM2	4.96964	17.5376
					RPS29	1.07466	3.90905						H1FX	2.36675	4.19179		ABCA3	3.68475	17.5272
					LSM3	1.10153	3.88819						DTX3	2.42058	4.19111		APC2	4.72337	17.5114
					SRP72	1.13793	3.88708						CXADR	2.18363	4.18111		SMAD9	4.10422	17.4353
					CMTM6	1.11064	3.83548						DCX	2.75659	4.17718		BEX5	3.56489	17.4145
					IER3	1.44305	3.8072						CALM3	2.20351	4.17718		NIPA1	3.65982	17.2343
					TXNDC12	1.10644	3.80525						MRPL48	2.36309	4.17457		NRBP2	3.97268	17.2255
					SERPINH1	1.15661	3.8028						CDK5	2.43994	4.16941		GABRB3	3.85041	17.1175
					RPL11	1.05884	3.75476						C1QL4	3.12498	4.15428		B3GAT1	4.82329	17.1024
					PNPLA8	1.10695	3.71057						C19orf60	2.2446	4.12378		SPTAN1	3.43345	17.098
					NOP10	1.05504	3.70206						RPUSD3	2.27748	4.11407		PAFAH1B3	3.78002	17.0958
					KIF5B	1.06057	3.68512						RTN3	2.16335	4.11295		ROGDI	3.82525	17.0857
					SNHG8	1.05445	3.68212						DUT	2.16786	4.10735		MIAT	4.66035	17.0857
					KRT10	1.05223	3.66714						TMEM246	2.29717	4.098		AKAP11	3.6909	17.0635
					MARCKS	1.13996	3.65791						CLASP2	2.43277	4.08566		DPYSL5	4.24558	17.0625
					PFDN2	1.04719	3.6384						SSTR2	2.76804	4.07109		AP000479.1	5.28895	17.0511
					NDUFB4	1.06625	3.61922						KLC1	2.19872	4.06048		DLL3	4.09393	17.0482
					SFTA1P	1.34561	3.61312						WASF1	2.31749	4.04576		MAPK3	3.48901	17.0269
					COQ10B	1.05646	3.60992						MEAF6	2.08213	4.04001		LIX1	4.97245	17.0035
					RABAC1	1.0373	3.59524						FXYD7	2.94826	4.03386		SCRN1	3.43917	16.9914
					ARL1	1.05878	3.58852						SPSB3	2.31624	4.03292		TMCC1	3.87111	16.9469
					RAP1B	1.06608	3.54565						GCHFR	2.40764	4.03058		BCHE	4.75708	16.9431
					CMC2	1.09435	3.54304						PSMD4	2.28794	4.03012		F12	3.99825	16.9393
					C4orf3	1.04831	3.54278						TMEM55A	2.21001	4.02273		CSRNP3	4.32066	16.9355
					LGALS3	1.06021	3.54095						ZFR2	2.26937	4.00789		VDAC3	3.4192	16.9318
					SELM	1.0342	3.53879						ATCAY	2.74251	3.99435		TAGLN3	3.92418	16.8962
					RBBP6	1.0749	3.5345						CKB	2.16046	3.99363		AKAP6	3.95453	16.8794
					MRPL42	1.05512	3.53037						MAP4	2.10131	3.98731		MT3	5.04269	16.8477
					C8orf59	1.05853	3.53006						MYL6B	2.1006	3.98068		LNPEP	3.96759	16.8239
					PTP4A1	1.16065	3.52724						FKBP3	2.11295	3.9664		NCS1	3.67904	16.7932
					PTGDS	1.16489	3.5263						SH3KBP1	2.14328	3.96494		PTPN1	3.33052	16.7595
					NME4	1.09014	3.50977						SCG5	2.1906	3.94723		CHGB	4.60889	16.757
					RPL28	1.04233	3.49703						SNN	2.34237	3.9408		SEPT3	4.15726	16.7352
					STRAP	1.02147	3.49535						NUDT3	2.14653	3.92597		ACAT2	3.96767	16.7328
					FOS	1.35232	3.49417						C12orf76	2.08989	3.92597		SCAMP5	3.65485	16.7328
					MAX	1.04081	3.49357						CTNNBIP1	2.22853	3.91697		CCDC109B	3.60822	16.71
					S100B	2.68525	3.48898						DCLK1	2.48488	3.90281		FBXL2	3.58302	16.6861
					PRCC	1.05215	3.46246						NUDT14	2.25039	3.90281		KIF1B	3.36957	16.6234
					CAPZA1	1.02972	3.37754						ZCRB1	2.13435	3.8999		KLC1	3.26896	16.6126
					SPCS2	1.01224	3.37697						FAM92A1	2.21869	3.89563		DYNLL2	3.47183	16.5654
					C20orf24	1.02366	3.36044						APLP1	2.08178	3.84271		NSG1	3.55581	16.4962
					UBE2L3	1.02887	3.34851						PAK1	2.20601	3.83909		PTBP3	3.53873	16.4724
					PEA15	1.01043	3.34337						SPOCK1	2.3916	3.81057		PPP1R1C	3.74481	16.3893
					ISOC2	1.02286	3.29631						TMEM160	2.08473	3.81057		FKBP1B	3.55159	16.3565
					MAPK1IP1L	1.04227	3.29187						CDK16	2.09758	3.80968		PNMA2	4.01962	16.3363
					FXR1	1.0848	3.28129						SCD5	2.33271	3.77146		FSD1	3.91271	16.3028
					EIF3L	1.01228	3.26929						TSPAN13	2.21821	3.76318		SMIM13	3.43252	16.2807
					AP2S1	1.01003	3.25429						RAB3C	2.60448	3.75045		B4GAT1	3.48631	16.2757
					ARPC1B	1.25331	3.24806						DOK4	2.36811	3.74092		MARCH2	3.67473	16.262
					EMP3	1.05305	3.24393						NDRG4	2.34324	3.71694		MGAT5	3.77821	16.2343
					BDNF	1.05745	3.23905						AKAP9	2.10687	3.70058		SPIN1	3.37779	16.2284
					JMJD6	1.00334	3.22145						ENO2	2.12321	3.69126		NOL4L	3.66205	16.2211
					TOM1	1.02352	3.21709						CBX5	2.13653	3.68367		TMEM14A	3.5133	16.1561
					ARMCX6	1.00176	3.20962						ATL1	2.54725	3.65994		SEZ6L	4.5552	16.1385
					SUPT5H	1.01406	3.1956						SYP	2.33878	3.65994		CRABP1	4.37076	16.1209
					HSPE1	1.0075	3.17961						STXBP1	2.32747	3.64729		CADPS	4.47715	16.0867
					COMMD6	1.00808	3.15997						FLOT1	2.0134	3.62251		ACLY	3.23855	16.025
					POLR2H	1.022	3.14058						MAPK3	2.21526	3.62227		JPH4	3.53214	15.983
					MOB4	1.05057	3.10457						KIF3C	2.65029	3.62031		EPS15	3.33492	15.9626
					GPM6B	1.13886	3.1022						PTPRA	2.28375	3.61737		G0S2	4.70922	15.9626
					TSC22D1	1.04623	3.10213						GABBR1	2.53205	3.5984		LRRN1	3.89373	15.9547
					CITED2	1.10859	3.01735						TUBB	2.19354	3.59691		CYFIP2	3.46042	15.7496
					DNAJB6	1.03798	3.00876						CHST8	2.63908	3.58228		SMYD3	3.42978	15.7305
					GTF2B	1.00574	2.97951						BNIP3L	2.13081	3.57826		SBK1	4.53442	15.71
					SOD2	1.16284	2.78535						ACAP3	2.28855	3.56593		MYCBP2	3.24205	15.7033
					PMCH	3.61903	2.6494						SREBF2	2.36747	3.55526		PBX3	3.72795	15.6696
					DLK1	1.43889	2.45012						TCEA2	1.9794	3.53786		ACSL4	3.30003	15.6459
					AMTN	2.92882	2.39693						KIF3A	2.37177	3.52489		KIDINS220	3.27003	15.6038
					IGFBP5	3.17979	2.34194						DLGAP4	2.05394	3.49053		SIGIRR	3.5849	15.5467
					PTN	1.22813	1.95506						NECAP1	2.07204	3.48714		FABP6	5.55317	15.5452
					IGFBP3	1.85842	1.88755						DAAM1	2.09106	3.46797		GPR155	3.79159	15.5436
													TSPAN7	1.98441	3.44396		CAPN1	3.42932	15.4962
													VSTM2L	2.31837	3.4373		ARHGEF17	3.42798	15.4547
													CYFIP2	2.2133	3.42676		RGS17	3.95155	15.4437
													CARHSP1	2.05359	3.41653		ZFHX3	3.38467	15.3098
													ZNF32	2.0892	3.41317		ENC1	4.28865	15.2733
													AES	2.08546	3.39343		FAXC	3.41656	15.262
													MAP2	2.21199	3.39326		ELAVL3	3.83483	15.2565
													HABP4	1.9996	3.38735		PDP1	3.76628	15.1931
													CAMK2G	2.31231	3.38318		CPNE3	3.1909	15.0883
													GNAZ	2.38233	3.38318		CEP170	3.49422	15.0726
													ECSIT	2.03967	3.37052		ATP11C	3.31634	15.0443
													ABHD8	2.04059	3.36911		FHIT	3.50136	15.0264
													CRABP1	2.70941	3.36614		DNM1	3.487	14.9788
													CEND1	2.33003	3.35889		TMX4	3.45426	14.9666
													RP11-356J5.12	2.07528	3.34539		TP53I3	3.51416	14.9626
													USP11	1.9263	3.34193		SCGN	6.41833	14.9508
													CALCB	2.72175	3.3397		SREBF2	3.56806	14.9355
													JPH4	2.21611	3.33187		MAPRE2	3.35482	14.9172
													RBFOX1	2.52503	3.30984		MAPRE3	3.3753	14.9172
													SCAMP5	2.23771	3.29543		TRAK1	3.47063	14.8962
													NEDD4L	2.15994	3.28327		FAM63B	3.28163	14.8928
													HES6	2.05771	3.27268		DCLK1	3.60236	14.8665
													OAZ2	1.89813	3.27026		TPPP3	3.78083	14.8508
													CLIP3	2.12254	3.26072		CLSTN1	3.28576	14.8508
													LYPD1	2.41038	3.25427		THSD7A	3.83499	14.8416
													STARD3NL	1.89092	3.24193		ENTPD4	3.44467	14.7959
													CALM1	1.88879	3.23873		IRGQ	3.36367	14.7258
													SMARCA4	1.98548	3.22496		GNAQ	3.23742	14.71
													CHGB	2.73545	3.21396		IGLON5	4.04353	14.6402
													REEP1	2.55035	3.20569		LIMCH1	3.83138	14.6162
													ARL4C	2.07954	3.20537		PBX1	3.5647	14.6162
													RUFY3	2.18646	3.20407		PJA2	3.12019	14.5498
													TMX4	2.18997	3.2014		ATP13A2	3.20719	14.4895
													ZNF580	1.90591	3.19847		PCYOX1	3.2126	14.4895
													ETFB	1.94896	3.18688		PI4KA	3.39697	14.4179
													RAB6B	2.03263	3.17501		PFKM	3.16772	14.4101
													TPGS1	2.00925	3.16751		SUGP2	3.15395	14.383
													LINC00632	1.89705	3.16751		NRN1	4.13058	14.3468
													CMIP	2.02688	3.15934		SPTBN1	3.00773	14.3382
													CDC42	1.85387	3.14629		CCDC184	3.27868	14.2848
													ARL2	1.87502	3.14247		COX20	3.22672	14.2765
													MRPL41	1.98169	3.14145		CMIP	3.15483	14.2692
													NCS1	2.19971	3.14145		CHD5	4.15985	14.2336
													MIDN	2.0586	3.14052		APBA2	3.70724	14.1993
													ARF3	2.00306	3.14024		C1orf216	3.2363	14.1838
													POLR2I	1.88254	3.14024		KLHL9	3.41377	14.1713
													SSNA1	1.9399	3.14024		GSK3B	3.10735	14.1543
													DPYSL2	2.31305	3.13855		CLIP2	3.46754	14.1445
													PHF1	1.9555	3.13631		STMN2	4.21587	14.1367
													GTF3A	1.94384	3.13352		CD24	3.22776	14.1367
													ANK3	2.42282	3.13181		NEFM	5.39834	14.1367
													NLRP1	2.58784	3.13077		TUBB2B	3.72336	14.1367
													MRPL40	1.98067	3.1304		YWHAH	3.3868	14.1367
													KMT2E	1.92071	3.13011		ATP1B1	3.53072	14.1367
													ATP5D	1.89642	3.12364		GNG3	4.41887	14.1367
													NCOR1	1.92263	3.11292		TUBA1A	3.63703	14.1367
													PRPH	2.58512	3.10775		CALM3	3.1467	14.1367
													GAMT	2.04483	3.10597		PRPH	4.91759	14.1367
													SNX4	2.03123	3.10179		NEFL	5.12985	14.1367
													SEPT7	1.86742	3.08766		YWHAG	3.20941	14.1367
													ATRX	1.97955	3.08303		SNCG	5.15861	14.1367
													PKN1	2.00137	3.0742		MRPL41	3.07743	14.0862
													ID4	2.32318	3.06261		TMEM163	3.96558	14.0711
													FAM134B	2.01431	3.05311		HMGCR	3.40087	14.0696
													SYT13	2.41525	3.03334		NTRK2	3.32181	14.067
													AP1S1	1.82392	3.03244		RUNDC3A	3.59276	14.0376
													RAB11B	1.85616	3.03181		CAMSAP2	3.10942	14.0052
													SNCA	1.91351	3.03045		TRIM24	3.3517	13.9788
													ALKBH7	1.93141	3.02371		SLC17A6	4.12773	13.9508
													INSIG1	2.12166	3.02169		SV2C	4.09324	13.9031
													TMEM191B	2.27684	3.01898		DOC2B	5.55731	13.8894
													DYNLRB1	1.79586	3.00536		MAF	3.43759	13.8729
													REEP2	1.83507	3.00536		MYH10	3.27434	13.8633
													ARHGAP35	2.16433	2.99515		MXRA7	3.04764	13.8327
													SDR39U1	1.89154	2.98785		TMEM35	4.03381	13.8239
													PRKACB	1.98067	2.98263		TANC2	3.30595	13.7447
													DUSP12	1.91453	2.97039		MAPK9	3.25409	13.7375
													STOML1	1.99776	2.97007		PTPRN2	3.58821	13.7282
													C6orf1	1.87718	2.96628		DST	3.02164	13.6799
													RAB4A	1.83136	2.9653		CASK	3.23431	13.6676
													NT5C3B	1.80721	2.9636		B4GALT5	3.41943	13.6676
													PDE6D	1.98351	2.95818		CELF5	3.55218	13.6126
													BLOC1S1	1.92725	2.94769		EXOC4	3.47145	13.5969
													PCGF2	1.95678	2.94507		TMEFF2	3.60637	13.5952
													SST	6.13183	2.94454		OSBPL8	2.98654	13.58
													L1CAM	2.47364	2.93454		DBNDD1	3.36183	13.5591
													FRRS1L	2.34301	2.92929		PALM	3.39024	13.51
													RUVBL2	1.9012	2.92884		MAP6	3.45203	13.4962
													GTF2H5	1.83285	2.92432		GBA2	3.23164	13.4473
													NPDC1	1.86916	2.91767		EDIL3	3.92922	13.4295
													CASK	2.04351	2.91759		WDR47	3.83696	13.4225
													BRWD1	1.83404	2.91678		KCNQ2	3.87684	13.3947
													ASNS	1.94642	2.91498		LPGAT1	3.06754	13.3655
													FGF12	2.26011	2.90427		PLPPR3	3.73603	13.3625
													ACTR1A	1.93154	2.8943		TUBB2A	3.22484	13.3458
													PRKAR2A	1.90478	2.88773		FOXN3	3.15512	13.3224
													DCTN2	1.78843	2.88121		HMGCS1	3.05483	13.3002
													PFDN4	1.80973	2.8784		NUP93	2.9992	13.2984
													PCSK1N	1.80642	2.8784		C1QL4	4.27769	13.2798
													DEAF1	1.87604	2.87056		CLSTN3	3.39521	13.2733
													B4GAT1	2.02816	2.86676		DIRAS1	3.37734	13.2314
													C4orf27	1.92015	2.86201		SOBP	3.56549	13.2248
													USB1	1.90357	2.86183		PREPL	3.00606	13.2168
													SNRPN	1.78798	2.84273		CIB2	3.56443	13.214
													HRAS	1.77429	2.83482		TTLL7	3.01202	13.2125
													COA3	1.77803	2.81577		CCSER2	3.06106	13.1972
													NEFL	2.43935	2.81187		RPS6KA2	3.30524	13.1904
													TUBGCP4	1.89137	2.80275		CDKN2D	3.52748	13.1618
													FAM213A	1.76175	2.79577		KIF3B	3.19203	13.1618
													ARID5A	2.00189	2.79538		TTC37	3.20274	13.1319
													BAALC	2.24613	2.77446		ZC2HC1A	3.24128	13.0825
													ZNF428	1.75034	2.76641		DOK4	3.2938	13.0565
													HMGB1	1.72253	2.76548		PPIP5K2	3.32448	13.0458
													ELAVL2	2.22137	2.76546		BRSK1	3.6326	13.0424
													FLYWCH2	1.85932	2.75473		CDK5	3.23545	13.0009
													NDUFA5	1.73334	2.75473		ARF3	3.00612	12.9957
													TPT1-AS1	1.85616	2.74907		CS	2.97364	12.9136
													SURF2	1.80792	2.74328		NFASC	3.22205	12.9031
													MED29	1.87848	2.73923		CDK5R1	3.59118	12.8761
													TCEAL5	1.83526	2.73923		CRMP1	3.50003	12.8697
													PPP1R11	1.82132	2.73732		SYT17	4.01369	12.8697
													CNTNAP2	2.11369	2.72643		HERC2	3.209	12.8508
													KIF21A	1.78676	2.71997		TP53I11	3.18244	12.8327
													IDI1	1.78236	2.71078		ARHGEF12	3.11581	12.821
													C2orf69	1.86596	2.7028		MOAP1	2.9299	12.821
													CARD19	1.79622	2.69942		FAM69B	3.12324	12.8013
													MYCBP2	1.86922	2.69323		DLG1	3.21756	12.7905
													JUND	1.89903	2.68543		FRMD4A	3.36746	12.7773
													SULT4A1	2.03624	2.66928		RTN1	2.84868	12.71
													WSB1	1.86454	2.66715		TSPAN14	3.1152	12.6968
													AHI1	1.88587	2.65402		ARHGAP35	3.28227	12.6946
													TUBB4A	2.21742	2.64511		CAMK2B	3.59545	12.6676
													PPP3CB	1.87267	2.64337		MTCL1	3.17672	12.6556
													OLA1	1.72357	2.64059		MAP1B	2.91388	12.6216
													DIRAS3	2.4818	2.62552		PDE4DIP	2.98479	12.6038
													CCDC112	1.75648	2.61956		NUDT3	2.88204	12.5751
													CDKN2AIPNL	1.79863	2.60743		SGIP1	3.33071	12.5452
													WDR82	1.80649	2.59783		CALY	3.39814	12.5114
													RPL39L	1.84999	2.5903		PCBP3	3.37387	12.4597
													SERINC3	1.8338	2.58768		SLC25A23	3.33511	12.4425
													AASDHPPT	1.75423	2.58715		RP4-665J23.1	3.20974	12.4353
													METTL5	1.73121	2.58611		CRIP2	3.31849	12.384
													CCDC115	1.94414	2.58434		C19orf12	2.99592	12.382
													ARPP19	1.67908	2.58273		MT1F	3.36957	12.3809
													NRXN2	2.28683	2.58145		SOCS3	3.58369	12.3665
													ENDOV	1.81028	2.57774		CERS6	3.05121	12.3615
													PGLS	1.7861	2.57671		PPP3CB	2.96643	12.3116
													ARF5	1.76559	2.55832		PLPPR1	3.88414	12.295
													HINT2	1.7848	2.55655		DZIP3	3.33304	12.2798
													NAP1L5	1.74054	2.517		PLEKHA5	2.99727	12.27
													SCCPDH	1.77682	2.51631		RBFOX2	2.92983	12.2168
													HAGH	1.70999	2.51346		PTPRR	3.22079	12.2041
													VPS28	1.68768	2.50829		MAPK10	3.38262	12.1494
													VPS29	1.66495	2.49098		CLCN3	3.07963	12.1421
													EPB41L1	2.21951	2.49039		MAP2K4	2.87771	12.1385
													ERGIC1	1.75724	2.49039		S100A13	2.91132	12.1302
													PRKRA	1.71365	2.48395		STAU2	3.06662	12.0958
													FAM49B	1.71365	2.47638		RALYL	4.08663	12.0857
													EVL	2.00906	2.46814		TMTC1	3.54935	12.0731
													SMARCE1	1.76986	2.4668		GNG2	3.21114	12.0083
													DCTN3	1.64218	2.46648		MTURN	3.11387	11.983
													GDI1	1.64816	2.46367		VPS26B	3.1428	11.9747
													ARL3	1.7047	2.45555		FNBP1L	3.19076	11.9431
													ATP13A2	1.83627	2.45284		RAC3	3.10386	11.9393
													TPGS2	1.65504	2.44792		KIF21A	2.76358	11.9393
													CCSER2	1.81335	2.4449		MPRIP	2.99834	11.9355
													FARP1	1.8891	2.4431		DIP2C	2.92932	11.9172
													FAM204A	1.72526	2.44007		CTXN1	3.31332	11.8861
													ADNP	1.81727	2.43899		SERINC3	2.88139	11.8697
													PIGX	1.74605	2.43719		C19orf60	2.87475	11.8508
													LCMT1	1.6952	2.43577		SACS	2.89954	11.8508
													ZNF22	1.77108	2.43435		CADM3	3.60157	11.8182
													KLHDC2	1.69098	2.43435		TTBK2	2.98052	11.8097
													RIC3	1.81502	2.43312		GPR162	3.57815	11.767
													TPPP3	2.11024	2.42949		RNF41	2.92751	11.7423
													GNAQ	1.82497	2.42773		PCBP4	2.97549	11.7375
													NRXN1	2.28971	2.42676		GDAP1	3.22107	11.7235
													SPOCK2	2.07764	2.4234		PAK3	3.40236	11.6946
													FAM63B	1.83443	2.41937		ACTR1A	2.87361	11.6819
													GPM6B	1.81956	2.40766		PARP1	2.90678	11.6696
													TMEM106C	1.72613	2.38113		CDK5R2	3.75813	11.6402
													SHTN1	1.79909	2.3567		PRKAR2A	2.83093	11.6345
													USF2	1.74251	2.35356		SCG5	2.84187	11.6198
													HIST1H4C	1.7745	2.35129		SRGAP3	3.41021	11.6091
													HMOX2	1.62158	2.337		FARP1	3.01772	11.5969
													RAB3B	1.86456	2.33543		DICER1	2.83753	11.5952
													GALNT11	1.71866	2.33379		STX7	2.87116	11.5768
													RUSC1	1.79066	2.33337		PCDH9	3.14139	11.5702
													AK1	1.62977	2.32785		SCD5	3.07206	11.5702
													TAF6	1.69143	2.32665		TIMP2	2.75041	11.567
													MKRN1	1.65922	2.32665		CHGA	3.69673	11.5287
													XPR1	2.01132	2.32575		PQLC1	2.84991	11.5214
													MEIS2	1.92294	2.31927		USP5	3.01369	11.5157
													RAB15	2.15948	2.31628		PCDH7	2.80215	11.4881
													THY1	2.11143	2.30614		RP4-555D20.2	4.65957	11.4855
													MEG3	4.85472	2.30276		SYT4	3.79238	11.4535
													ZSWIM7	1.72635	2.30011		MTMR6	2.92058	11.4522
													KIAA0930	1.81572	2.29926		IDH1	2.93567	11.4473
													NDUFS2	1.65801	2.29823		NPTN	2.97364	11.4168
													MIAT	2.358	2.29273		FNBP1	3.05155	11.4145
													TMOD2	2.13221	2.28896		SESTD1	3.08055	11.3904
													BCL2L1	1.69921	2.28896		JAK1	2.72259	11.3439
													COMTD1	1.66004	2.2866		NUDCD3	2.77011	11.342
													NTAN1	1.79076	2.28259		RELL2	3.11803	11.3279
													KIF5A	2.18738	2.26338		FAM219A	2.87399	11.3134
													STAT3	1.67135	2.2624		SCD	2.87361	11.3134
													GTF2I	1.77234	2.25987		TBCB	2.78108	11.301
													ATP5O	1.54965	2.25809		PRKACB	2.86256	11.2823
													RHOB	1.67233	2.25727		ALCAM	2.96445	11.2765
													DYNC1LI2	1.65136	2.25279		IL6ST	2.69439	11.2182
													KLF6	1.69351	2.25183		RPS6KA3	2.68169	11.2154
													ITFG1	1.68087	2.23989		TUBB	2.86226	11.1778
													FAM127A	1.61461	2.23974		NAPG	2.92426	11.1739
													SPAG7	1.60533	2.23449		TMEM59L	3.35771	11.1118
													TRAPPC1	1.54712	2.2311		NIPSNAP1	2.90363	11.0825
													FBXO44	1.6952	2.21671		GDAP1L1	3.37788	11.066
													TMEM256	1.71276	2.2119		FLOT2	2.78	11.064
													LSM2	1.6654	2.2119		DNM1L	2.94123	11.056
													EGLN2	1.63736	2.20808		HECTD4	3.0767	11.0246
													MZT2A	1.56433	2.20784		WASF1	2.89989	11.0241
													FBXO21	1.66352	2.20579		AES	2.81873	11.011
													RNF187	1.63697	2.20477		YWHAB	2.61173	10.9586
													RP11-382A20.3	1.62601	2.19656		TSPAN17	2.73395	10.9547
													CARS	1.61248	2.19151		UHMK1	2.85978	10.9318
													FIS1	1.55045	2.18736		TENM3	2.89079	10.9245
													KLHDC3	1.6106	2.18169		PARP6	2.9058	10.8633
													ABI2	1.61293	2.1786		PDHB	2.72131	10.8416
													CREB5	1.71549	2.17574		IMMT	2.80693	10.7959
													RFK	1.55951	2.17363		CDK16	2.66674	10.7825
													PEBP1	1.50698	2.17098		APOO	2.75473	10.7721
													GNB5	1.67684	2.16293		TMEM38A	2.79388	10.7545
													CHTOP	1.55972	2.15565		INSIG1	2.98453	10.7282
													RAP1GDS1	1.64991	2.15443		C3orf14	2.99278	10.6676
													TSPAN17	1.64881	2.15324		C5orf24	2.78825	10.6536
													C14orf1	1.64826	2.15284		PAFAH1B1	2.64331	10.6216
													CTBP1	1.63003	2.15011		IARS2	2.84183	10.5969
													WSB2	1.58581	2.14207		FAM168B	2.65581	10.5686
													GNB2	1.53068	2.14157		PARD6A	3.36008	10.5686
													BBIP1	1.62052	2.13053		ADD1	2.76968	10.5591
													AP006222.2	1.58131	2.12219		YLPM1	3.04764	10.5406
													APC	1.79365	2.12179		NAP1L3	2.88273	10.5331
													CSNK1E	1.5413	2.11709		DYNC1H1	2.68212	10.51
													MCTS1	1.63125	2.11148		ZCCHC12	3.53499	10.4572
													KIF1B	1.68789	2.11043		SLC2A3	2.82612	10.4413
													SNX17	1.59141	2.10346		ACOT7	2.8192	10.4248
													SLC22A17	1.54115	2.10247		ABHD2	2.76962	10.4012
													ADGRL1	1.88805	2.1019		CDS2	2.73277	10.3904
													LAGE3	1.55898	2.1019		TUBA1B	2.58126	10.3904
													ARPC1A	1.57294	2.09872		MMD	3.05115	10.2993
													INO80E	1.5814	2.09427		VAMP2	2.67772	10.2933
													CALM2	1.58024	2.09285		VEZT	2.64795	10.2418
													DEF8	1.55064	2.0924		STMN3	2.81625	10.2321
													SLC25A11	1.60987	2.08702		SLC43A2	2.81276	10.2211
													P4HTM	1.56312	2.08499		PCDH17	2.7691	10.214
													YWHAB	1.50729	2.0826		ZNF302	2.69444	10.1945
													STX7	1.67112	2.08167		PIP5K1C	2.7635	10.1605
													CPLX1	2.12982	2.05978		HSD11B1L	2.81886	10.1445
													UROS	1.62508	2.05934		LINC00657	2.5269	10.0773
													DPYSL3	2.04537	2.05748		ATP6V1A	2.61455	10.0752
													DNER	1.59941	2.0563		VGF	3.16437	10.0329
													NAPB	1.78576	2.05207		PPP1R1A	3.67567	10.0123
													CCDC107	1.56151	2.04736		MEIS3	3.23242	10.0101
													YWHAQ	1.48149	2.04736		IDS	2.46963	10.0017
													PPP2R3C	1.59144	2.0426		ANXA6	2.62407	9.98716
													CYB5A	1.69711	2.03131		SHOC2	2.64499	9.95468
													ATP9A	1.95763	2.01689		FAM134B	2.72501	9.95468
													DYNLL2	1.70994	2.01334		SERP2	2.85657	9.9393
													HS3ST2	1.77151	2.01203		FGD5-AS1	2.69507	9.93181
													CFDP1	1.52937	2.01131		SPOCK1	2.94396	9.91364
													PTN	2.14099	2.00077		RALBP1	2.68243	9.90309
													CDS2	1.63586	1.99886		SQLE	2.62578	9.86012
													UGP2	1.59156	1.99398		NPDC1	2.57815	9.84466
													KIF1A	1.51348	1.98884		SHTN1	2.72508	9.84164
													C12orf73	1.57189	1.98185		CAB39	2.694	9.83268
													TNRC6B	1.59423	1.9811		LIN7B	2.93939	9.82102
													ERI3	1.52791	1.9811		SSBP3	3.05223	9.76195
													IFI27L2	1.52273	1.98098		SARM1	2.89564	9.76195
													CHD9	1.5634	1.97903		RGS10	3.54935	9.74473
													MTFR1L	1.58387	1.97389		SNX7	3.01245	9.74473
													NDN	1.49699	1.96967		CDC42BPA	2.76674	9.74232
													SMAP1	1.52499	1.9682		RUSC1	2.70905	9.70553
													NDUFS7	1.47515	1.96502		TPRG1L	2.68193	9.69465
													MARCKS	1.52011	1.96227		HK1	2.51712	9.68825
													SYT1	2.02156	1.95936		BAZ2B	2.83393	9.66354
													HAGHL	1.59475	1.94817		BORCS8	2.7228	9.66354
													RDX	1.52619	1.94817		LPCAT4	3.18257	9.64975
													FAM229B	1.50654	1.94681		MAPK8IP3	2.69647	9.63264
													PNMA1	1.5032	1.93834		GPI	2.70947	9.61083
													PDZD11	1.54087	1.92682		MTMR9	2.5676	9.59176
													FNDC4	1.48186	1.91539		TNKS	2.7373	9.55129
													METTL9	1.45151	1.91524		AASDHPPT	2.51614	9.53313
													FIBP	1.48695	1.90212		YPEL3	2.87179	9.51999
													MAP1A	1.7401	1.90186		ENHO	3.31849	9.51145
													ONECUT2	2.15344	1.89443		OCRL	2.61199	9.49757
													GNB1	1.46703	1.89073		MLLT11	2.82744	9.49621
													PPDPF	1.43971	1.88807		DNER	2.56496	9.48413
													EIF4G2	1.41738	1.88402		AGPAT1	2.57629	9.47625
													NDUFV1	1.49041	1.87396		MMGT1	2.62032	9.40121
													PKIB	1.6067	1.87361		DCAF7	2.45553	9.39577
													PINK1	1.5257	1.87333		CHD3	2.92449	9.39254
													FAM189B	1.53305	1.8714		TMEM245	2.6044	9.383
													PSMB5	1.41578	1.86796		NT5C3B	2.42586	9.37469
													TRA2B	1.5257	1.86619		PPP6R1	2.65106	9.37161
													SUDS3	1.52339	1.86179		RAB6A	2.43304	9.32883
													AP2M1	1.39407	1.85888		BICD1	2.6326	9.2993
													FAM45A	1.51022	1.85794		HMGB3	2.72006	9.25571
													FGF13	1.8919	1.85729		GAP43	2.91246	9.23062
													BTBD10	1.55751	1.85729		FSCN1	2.6326	9.21968
													SLC25A4	1.43518	1.8545		MMP24-AS1	2.58897	9.20971
													MTIF3	1.56944	1.84912		CKMT1B	2.76266	9.19791
													ATP5A1	1.4249	1.84679		LIN7C	2.60131	9.17198
													UQCRC1	1.45848	1.84267		ANKRD46	2.52598	9.1463
													ATXN10	1.44116	1.84208		C16orf45	2.97394	9.12843
													FDPS	1.46006	1.83953		ZNF711	2.69972	9.11862
													RAB6A	1.453	1.83945		ARL4C	2.65606	9.11351
													OPTN	1.43864	1.83735		PANK3	2.50666	9.09259
													SRPK2	1.453	1.83406		AGAP1	3.30213	9.07727
													EDIL3	1.99708	1.83328		CD200	3.14525	9.05849
													SMIM14	1.50009	1.8238		RTN3	2.47259	9.0575
													CTDNEP1	1.44832	1.82044		GLS	2.52387	9.05355
													ORC4	1.49905	1.81353		CALM1	2.44367	9.0348
													VPS4A	1.45734	1.81278		PEG10	2.7846	9.02228
													MRPL27	1.46016	1.81152		CNST	2.49233	9.01502
													SLC25A36	1.5742	1.81015		DTNA	2.75546	9.01412
													SYT11	1.57369	1.7948		GNB1	2.38252	8.97062
													THRAP3	1.4902	1.79309		LY6H	2.8577	8.95861
													IGBP1	1.49775	1.79306		MID1IP1	2.50992	8.95468
													BSDC1	1.49062	1.78964		CALB2	3.5948	8.95078
													YWHAZ	1.40733	1.78842		PTPRA	2.72903	8.84164
													ANKRD46	1.51118	1.7847		PPM1A	2.53058	8.80134
													MOAP1	1.51049	1.78241		OPA1	2.44305	8.80134
													PGP	1.47997	1.76055		PAPSS1	2.66062	8.79588
													PRDX5	1.35699	1.76032		SYNGR3	2.9387	8.79317
													ARL6IP5	1.39633	1.75611		TMEM55A	2.51889	8.79317
													PIN1	1.41045	1.75134		SMARCA4	2.48748	8.78252
													VTI1B	1.394	1.74247		SAMD11	3.24028	8.70774
													TRIM2	1.7075	1.73869		CKMT1A	2.78744	8.63078
													FAM134A	1.40897	1.7355		PITPNA	2.49597	8.63078
													NDUFAB1	1.36835	1.72788		MAGED1	2.41374	8.62342
													SNCG	2.13356	1.72729		TMEM246	2.57602	8.6216
													PDLIM7	1.62419	1.72674		PSMD4	2.5853	8.61618
													NAP1L4	1.44931	1.71265		SVBP	2.68343	8.61439
													TCAF1	1.56106	1.71255		GNAL	2.50528	8.61439
													KIDINS220	1.52011	1.71185		AP2B1	2.39827	8.55596
													SUMO3	1.38946	1.71185		SLC25A4	2.31507	8.5544
													TRAPPC2L	1.43155	1.70564		MAP4	2.37512	8.55284
													PSMD11	1.44044	1.68912		PHACTR2	2.52827	8.53462
													GRHPR	1.42517	1.68634		PODXL2	2.87797	8.50585
													DCTN1	1.61364	1.68526		HEBP2	2.36172	8.48812
													AP2B1	1.42854	1.68526		LARP1	2.31664	8.45346
													SPATS2	1.51709	1.68268		MAPK8IP1	2.56817	8.44733
													ENOPH1	1.40112	1.67568		NISCH	2.51396	8.4318
													PDHA1	1.38551	1.67477		LIMD2	2.56443	8.4318
													PAFAH1B1	1.42463	1.65471		YWHAZ	2.35302	8.42946
													TTLL7	1.49559	1.65245		TAOK1	2.56344	8.383
													LMO4	1.50435	1.65245		SCOC	2.39131	8.33536
													PRKAG2	1.48922	1.65245		C6orf62	2.40904	8.31785
													SIRT2	1.41168	1.6495		HCFC1R1	2.45351	8.30803
													MAP7D2	1.88345	1.64901		MVD	2.52109	8.27003
													COMMD7	1.36847	1.64721		PRKAR1B	2.49212	8.26922
													BEX4	1.3242	1.64551		SNCA	2.40374	8.25964
													ATP5C1	1.34089	1.64551		NCDN	2.44497	8.24413
													PAFAH1B2	1.38938	1.6418		WFDC2	2.61252	8.20135
													GPR137	1.39352	1.63641		TBC1D9	2.50949	8.16685
													STX1A	1.46353	1.63359		NIPAL3	2.47306	8.16494
													DYNC1H1	1.42343	1.6132		FAM189B	2.36393	8.09528
													AGPAT1	1.44681	1.61286		STOML1	2.5045	8.07831
													ALDH2	1.42359	1.60642		TP53BP1	2.53949	8.06854
													SH3BGRL	1.36995	1.60524		ARPC1A	2.31499	7.99568
													DBN1	1.39586	1.60154		TNFRSF21	2.62575	7.9914
													TMEM183A	1.34281	1.60154		GTF3A	2.37288	7.97881
													PJA2	1.4423	1.59661		ARID1A	2.51286	7.95468
													COX5A	1.29457	1.59595		USP22	2.32888	7.95468
													BAG6	1.39673	1.59583		STK24	2.4951	7.9431
													CRH	4.46335	1.59545		ATXN7L3B	2.42939	7.93181
													NAE1	1.39673	1.59183		VPS35	2.24447	7.92812
													RDH11	1.41493	1.58742		PYGB	2.43933	7.88941
													TCF25	1.3199	1.58688		FAM155A	2.83905	7.83863
													COPRS	1.35162	1.58549		PRKCZ	2.41651	7.7986
													TMEM9B	1.34667	1.58487		ARL8A	2.21923	7.79317
													GRB2	1.38136	1.58255		CISD1	2.22559	7.79317
													MFF	1.33397	1.58092		KAZN	2.48652	7.74232
													COQ4	1.39534	1.57704		APBB1	2.41772	7.69897
													FAM177A1	1.31645	1.57417		NAP1L5	2.29172	7.63451
													DCXR	1.38722	1.57012		OSBPL1A	2.33642	7.62893
													IRF2BP2	1.41338	1.56628		C20orf27	2.24316	7.60033
													CMPK1	1.33045	1.5592		UBE3C	2.3964	7.58503
													CENPV	1.33392	1.55546		ATRX	2.3812	7.5817
													SCN9A	1.84989	1.55348		PINK1	2.30382	7.5817
													PDE4DIP	1.44684	1.55044		ATP5D	2.26523	7.5784
													PITHD1	1.33871	1.54855		DYNC1LI2	2.27844	7.5784
													BAD	1.32403	1.54585		RABEP1	2.28338	7.57025
													ANKRD12	1.31877	1.54169		PRMT2	2.47161	7.56864
													ARL8A	1.3165	1.53775		FAM127A	2.24438	7.56384
													ZSCAN18	1.42983	1.53369		NEDD4L	2.5133	7.5391
													FAM3A	1.36722	1.52981		BCL2L1	2.33328	7.53462
													C20orf27	1.34613	1.52639		PLEKHA1	2.4806	7.51145
													BRD4	1.33642	1.52356		RNF187	2.27175	7.4908
													CSDE1	1.29185	1.52041		FKBP3	2.25726	7.45967
													MAP7D1	1.31306	1.52026		CAND1	2.31229	7.4437
													USP22	1.36343	1.51944		CAPNS1	2.22543	7.41567
													ACTR10	1.3066	1.51879		CLTC	2.17131	7.4045
													CCDC167	1.33282	1.51569		LYPD1	2.80754	7.38828
													DYNC1I2	1.31229	1.50255		SMARCD3	2.37824	7.37882
													PTPRF	1.52298	1.50055		SEZ6L2	2.30959	7.36351
													SUMO2	1.25493	1.49472		AGAP3	2.46133	7.34969
													C1orf43	1.28866	1.48838		STMN1	2.62268	7.33724
													UBE2V2	1.25735	1.48538		PTRHD1	2.38956	7.29328
													FKBP8	1.25299	1.4784		LHFP	2.31179	7.284
													C19orf70	1.28024	1.46788		TTC3	2.32761	7.23508
													ZFHX3	1.47885	1.4629		OXR1	2.42824	7.22475
													TUBA1B	1.36624	1.46021		FEZ1	2.25259	7.21325
													GOT1	1.41553	1.45908		ATP5A1	2.1414	7.20831
													TIMP2	1.33324	1.45908		TSTD1	2.33636	7.20621
													IDS	1.27508	1.45908		NF1	2.33806	7.20412
													ACYP1	1.34588	1.45482		ELOVL4	2.19988	7.19654
													ECH1	1.31012	1.44843		UBR3	2.46106	7.17393
													DCP1A	1.32981	1.44617		ACAP3	2.51175	7.13194
													PMVK	1.31066	1.44424		G3BP2	2.1716	7.07109
													ACO2	1.29445	1.44141		KLF7	2.87139	7.06905
													CDC34	1.31234	1.44108		OBSL1	2.27141	7.06905
													C7orf50	1.28596	1.44086		RAP1GDS1	2.24487	7
													TSC22D1	1.32041	1.44085		RAB3IP	2.32049	7
													RABEP1	1.33893	1.43617		EIF4G2	2.07867	6.99568
													MPC1	1.27745	1.42499		PTPRN	2.46991	6.96257
													NCALD	1.54863	1.42316		SLC25A11	2.22821	6.96257
													C14orf132	1.44995	1.42057		EHBP1	2.50522	6.94692
													SRSF4	1.31651	1.42036		IREB2	2.31762	6.91364
													GGNBP2	1.29261	1.41476		SSBP4	2.30206	6.91009
													SRI	1.2532	1.4144		UGP2	2.21629	6.91009
													SPTAN1	1.38887	1.41424		DNAJC5	2.27942	6.87943
													SQLE	1.3604	1.4104		HINT3	2.35094	6.86012
													MAZ	1.28922	1.41024		HAGHL	2.23405	6.84164
													PHPT1	1.2377	1.40897		NTAN1	2.35531	6.7986
													OAT	1.28426	1.40489		HPCAL1	2.55841	6.79048
													UBE3A	1.27832	1.3984		NDUFS1	2.18999	6.78781
													UPF3A	1.29546	1.39555		MRPS25	2.19851	6.65758
													SMARCA1	1.31665	1.39477		NFU1	2.33446	6.65561
													VBP1	1.25005	1.39459		AP1B1	2.27712	6.64589
													NDUFA12	1.21775	1.39421		SYT5	2.67357	6.64207
													S100A10	1.30439	1.38536		WSB2	2.13163	6.63639
													NDUFS4	1.23033	1.38463		PIN1	2.08759	6.61618
													ATP6V0A1	1.2844	1.38404		COL4A2	2.56847	6.6038
													CISD1	1.24464	1.37756		POLR3H	2.16085	6.59176
													CCDC85B	1.23479	1.37473		ACSL3	2.15757	6.58503
													PFN2	1.21836	1.37457		GALNT11	2.19302	6.58004
													NR2F6	1.30475	1.3726		FAM57B	2.74934	6.57675
													SBNO1	1.26115	1.36711		FDPS	2.1008	6.55909
													GNAI2	1.31997	1.36408		GOT2	2.0561	6.53313
													MARCH6	1.2406	1.3609		ODF2L	2.48485	6.5157
													FBXL15	1.25438	1.35811		BAMBI	2.21531	6.4698
													SNAPC5	1.29999	1.35569		RAB5B	2.12917	6.43771
													VAT1	1.23393	1.35234		KIAA0930	2.31773	6.42713
													ACAT1	1.2732	1.34946		ALKBH7	2.17602	6.41229
													CCDC124	1.23147	1.33309		C10orf35	2.3622	6.40894
													PDHB	1.30929	1.33039		USP9X	2.1226	6.39686
													MAGED1	1.26673	1.32491		DYNC1I2	2.05252	6.3851
													NUCKS1	1.19609	1.31775		UBE2S	2.09399	6.36552
													UBE2E3	1.20645	1.31673		LYPLA2	2.09935	6.36251
													ZFR	1.28739	1.31562		PHF20	2.18647	6.35458
													CWC15	1.22156	1.31562		CNRIP1	2.15844	6.35164
													RNF167	1.21658	1.31187		PTGES2	2.10904	6.30627
													GLOD4	1.24594	1.3091		ATXN10	2.03184	6.29499
																	CSDE1	2.00551	6.29414
																	MDH1	1.99836	6.29243
																	TLE1	2.16648	6.24565
																	CCNI	2.24782	6.24336
																	VEGFB	2.15657	6.22621
																	PGP	2.11635	6.22548
																	MGAT4B	2.12583	6.2161
																	TSC22D3	2.19345	6.20831
																	CTBP1	2.10948	6.17005
																	OSBPL9	2.14203	6.1296
																	RASAL2	2.12878	6.11748
																	RBMS1	2.07301	6.09205
																	HABP4	2.0869	6.08938
																	GDI1	1.99292	6.07988
																	SMAP1	2.04574	6.06601
																	KRAS	2.31306	6.0655
																	GLG1	2.10059	6.05061
																	PSMD1	2.02379	6.01863
																	CCDC85B	1.98326	6.0013
																	GNB5	2.12813	5.99568
																	DNAJC4	2.13089	5.9914
																	ARG2	2.48533	5.98297
																	LSAMP	2.04501	5.92812
																	ABR	2.11749	5.8962
																	NPEPPS	2.04446	5.89279
																	KLC2	2.09245	5.87615
																	FAM89B	2.15602	5.86012
																	RP11-382A20.3	2.03349	5.86012
																	RAD21	2.20174	5.85387
																	SEPT9	2.14516	5.83863
																	UROS	2.09224	5.83863
																	SNRNP25	2.05013	5.83268
																	SLC25A46	2.05674	5.81816
																	DSTYK	2.12837	5.80688
																	C4orf48	2.02591	5.8041
																	PHF14	2.09809	5.8041
																	ENAH	2.04469	5.8041
																	DNAJC12	2.09953	5.767
																	TGOLN2	2.04764	5.76447
																	ITFG1	2.0665	5.70115
																	BIN1	2.10823	5.68825
																	KIF1BP	2.17955	5.68825
																	UBE3A	1.97065	5.68613
																	OXCT1	2.05595	5.68194
																	RHOB	2.04518	5.67366
																	MTPN	1.9441	5.66756
																	ANKRD17	1.99182	5.6517
																	RAB4A	1.9644	5.64397
																	SNN	2.22304	5.62525
																	SRPK2	1.94695	5.61798
																	NDUFS2	1.9949	5.6073
																	KLHL42	2.05186	5.60033
																	RABL6	2.08663	5.5986
																	CBX5	2.08006	5.57512
																	HS3ST2	2.26879	5.56225
																	MCAM	2.06081	5.54975
																	BASP1	2.08564	5.54363
																	ADNP	2.10794	5.52871
																	NARF	2.17585	5.52724
																	PPP2R5E	2.04764	5.49214
																	PLEC	2.11177	5.49214
																	GOLGA2	2.0337	5.47366
																	CARD19	1.98474	5.47366
																	GOT1	2.09942	5.47108
																	HN1	2.01015	5.46092
																	USP14	1.94036	5.45967
																	TM2D3	2.11421	5.45223
																	UBE4A	1.99319	5.43297
																	RBMS3	2.08073	5.42136
																	SPPL3	2.01231	5.42136
																	OAT	1.92894	5.42022
																	NEMF	1.9705	5.41229
																	TNPO2	2.05649	5.39041
																	UQCRC1	1.90468	5.33724
																	IPO9	1.96779	5.32975
																	ZSWIM7	2.02178	5.31426
																	STK25	1.97648	5.29158
																	PPP2R5B	2.16652	5.28067
																	ACTR2	1.85791	5.25181
																	RUVBL2	1.98875	5.25104
																	REEP2	1.89084	5.20551
																	LMO4	2.05374	5.20343
																	NDUFA8	1.86308	5.19111
																	TMEM141	1.98624	5.17198
																	NECAP1	1.98391	5.14935
																	DEAF1	1.953	5.13906
																	LAYN	1.88273	5.09963
																	UBE2R2	1.89754	5.09151
																	HIST1H4C	2.01055	5.09151
																	WDR82	1.96835	5.08938
																	FASN	1.94323	5.07417
																	C12orf76	1.88955	5.0716
																	ZDHHC9	1.93801	5.04624
																	UBQLN2	1.9253	5.04335
																	HMOX2	1.84337	5.02
																	NREP	2.57444	5.01818
																	USP34	1.98548	5.01818
																	LSS	2.02723	4.99568
																	SLC25A5	1.8204	4.99568
																	SERINC1	1.80322	4.9914
																	ETFB	1.91224	4.97881
																	FXYD6	2.37375	4.95861
																	DLGAP4	1.92966	4.94692
																	TCEAL2	1.87911	4.93554
																	PTEN	1.9937	4.92445
																	TSPAN7	1.86535	4.91364
																	CYB5A	2.04397	4.91364
																	TXNL4A	1.77704	4.88606
																	PAFAH1B2	1.84186	4.87615
																	SNX4	1.99938	4.8729
																	HAGH	1.84957	4.8729
																	EGLN2	1.88611	4.86967
																	ID1	2.50603	4.86646
																	DUT	1.88756	4.84771
																	POLR2I	1.8353	4.84771
																	PEBP1	1.79384	4.83565
																	SPATS2	1.97254	4.83565
																	SLC25A36	1.95971	4.82974
																	APLP1	1.85124	4.8041
																	AGRN	1.99074	4.7986
																	CHD4	1.79364	4.76195
																	RHOQ	1.90753	4.75696
																	CKB	1.87694	4.73993
																	MARCH6	1.78325	4.73283
																	CELF4	2.0544	4.72354
																	TMEM160	1.84813	4.72354
																	AK1	1.78673	4.65758
																	OAZ2	1.78207	4.65561
																	SLC6A15	1.86585	4.65561
																	WNK1	1.85355	4.64975
																	HEY1	2.88993	4.64207
																	MAPK6	1.88512	4.6216
																	MGEA5	1.8042	4.58336
																	CNDP2	1.85499	4.57187
																	FIBP	1.7853	4.56543
																	STAT3	1.83237	4.54061
																	FBXO44	1.87447	4.5391
																	GSK3A	1.8043	4.5376
																	ARF5	1.82685	4.53611
																	DEF8	1.77487	4.53462
																	MAP9	1.80518	4.47756
																	MOCS2	1.93216	4.4389
																	CPEB4	1.86123	4.41454
																	NFE2L1	1.78351	4.41005
																	GSTA4	1.87551	4.4045
																	TTC19	1.73524	4.4034
																	TCEA2	1.74662	4.38828
																	FARSB	1.81599	4.35655
																	RRAGA	1.74555	4.34104
																	UBA1	1.70396	4.33913
																	KIF1A	1.74197	4.33536
																	BPTF	1.83393	4.28483
																	CCNDBP1	1.72394	4.27327
																	ARL3	1.75435	4.27084
																	CCDC115	1.97037	4.2636
																	GTF2H5	1.73927	4.26281
																	GRB2	1.74592	4.25806
																	C6orf1	1.77176	4.25414
																	CASC4	1.75813	4.23958
																	OLFM2	1.88228	4.23657
																	ZMYM2	1.88993	4.22621
																	MSMO1	1.71966	4.2233
																	PIGX	1.77994	4.21824
																	SLC38A1	1.67885	4.21467
																	SEC23A	1.76826	4.1945
																	CCNL2	1.75256	4.19179
																	COX5A	1.63394	4.1891
																	CALM2	1.71417	4.18642
																	TPD52	1.79441	4.1798
																	FAM195B	1.77911	4.17134
																	SOX11	2.07639	4.17005
																	NDUFV1	1.72952	4.16368
																	CCM2	1.72261	4.14448
																	LDHA	1.66287	4.14206
																	PDHA1	1.68908	4.13906
																	PPP2R4	1.73283	4.10237
																	EZR	1.72174	4.08249
																	NDUFA9	1.65269	4.05355
																	MARCKS	1.7066	4.04818
																	PRRC2B	1.71304	4.04048
																	DLD	1.70389	4.04001
																	SLC2A6	1.77932	4.03763
																	AP1S1	1.65916	4.02273
																	CLN8	1.74183	4.01547
																	TM7SF2	1.6876	3.9848
																	MAP2K2	1.6778	3.98414
																	WRB	1.74985	3.96425
																	DNAJC19	1.64779	3.94953
																	NAA38	1.64082	3.94671
																	PKIB	1.81693	3.90103
																	IFT27	1.79028	3.90011
																	MAP1LC3A	1.70528	3.90002
																	MPHOSPH10	1.71022	3.89418
																	SNRPN	1.63542	3.89277
																	PNMA1	1.66109	3.88697
																	FDFT1	1.64067	3.88246
																	RNF130	1.70029	3.88064
																	TMEM256	1.75933	3.84947
																	TRAPPC1	1.58619	3.82843
																	SUDS3	1.6928	3.82715
																	XPO6	1.73343	3.81837
																	IL13RA1	1.6907	3.81773
																	ATP6V0A1	1.65223	3.81562
																	LGALS3BP	1.70789	3.8095
																	PJA1	1.70486	3.80468
																	STARD7	1.66944	3.80043
																	AAK1	1.65171	3.79462
																	OTUD5	1.67324	3.79263
																	ID4	2.06131	3.78256
																	BTBD10	1.72047	3.77069
																	AMZ2	1.78535	3.75725
																	TSPAN13	1.78218	3.74619
																	PPP2R3C	1.67802	3.73457
																	HARS	1.66223	3.72361
																	PDLIM7	1.86452	3.71625
																	ID2	2.08059	3.70325
																	ATP2B1	1.61133	3.6954
																	ACAT1	1.63776	3.67545
																	AP2A2	1.6604	3.65294
																	PRKAG2	1.72146	3.65103
																	GAN	1.71749	3.63747
																	SNAPC3	1.6915	3.62952
																	EPRS	1.60802	3.60906
																	LAMTOR4	1.54723	3.60707
																	ACHE	1.72105	3.60622
																	PSMB4	1.60072	3.59815
																	MARCKSL1	1.70039	3.57875
																	AKAP9	1.67108	3.56909
																	IDH3A	1.59183	3.56441
																	NDUFA5	1.55352	3.5484
																	COA3	1.57794	3.548
																	RB1CC1	1.60062	3.54386
																	RTCB	1.64082	3.53142
																	NIPSNAP3A	1.67979	3.52371
																	SCCPDH	1.6494	3.51389
																	DAAM1	1.69095	3.50761
																	MACF1	1.59078	3.50142
																	CD81	1.58845	3.49191
																	SEPT7	1.57001	3.48546
																	WSB1	1.68374	3.47864
																	ECH1	1.57653	3.46326
																	MTFR1L	1.6326	3.45514
																	ATP2C1	1.58086	3.44564
																	ABI2	1.59167	3.44259
																	IPO7	1.59865	3.42576
																	HRAS	1.54344	3.4215
																	AP2M1	1.47187	3.38434
																	FAM199X	1.59097	3.38055
																	CCDC53	1.56052	3.37939
																	CAPRIN1	1.54562	3.37094
																	PGAM1	1.46248	3.36129
																	RARS2	1.56635	3.36093
																	YWHAQ	1.48923	3.36042
																	ACO2	1.53614	3.35466
																	LDOC1	1.53817	3.34363
																	SMIM12	1.52249	3.34108
																	PNKD	1.5798	3.34065
																	TNRC6B	1.62774	3.33732
																	EMC2	1.64294	3.33666
																	BEX1	1.60084	3.31547
																	MRPL15	1.53024	3.31547
																	STAU1	1.52935	3.3067
																	PKM	1.47433	3.302
																	PSMB5	1.46978	3.2943
																	CHD9	1.58424	3.28653
																	CYTH3	1.64335	3.28467
																	UBE2M	1.54007	3.28239
																	SNX17	1.56396	3.28203
																	MZT2A	1.49382	3.27799
																	TMEM261	1.49361	3.26667
																	PSMD11	1.56276	3.256
																	EPM2AIP1	1.62533	3.24068
																	BRWD1	1.53244	3.23309
																	MTCH2	1.46993	3.2105
																	TPGS2	1.48113	3.19679
																	NAE1	1.52569	3.1901
																	SSNA1	1.56172	3.17206
																	VAPB	1.55423	3.1639
																	SUCLA2	1.52064	3.13624
																	INAFM1	1.57342	3.13219
																	FIS1	1.45558	3.12453
																	CAPZB	1.44452	3.11587
																	VAT1	1.46577	3.11529
																	DYNLT3	1.47295	3.11434
																	DCTN5	1.46632	3.11271
																	TM2D2	1.48546	3.10706
																	COPS4	1.48871	3.09531
																	GDE1	1.46628	3.08919
																	CDV3	1.45619	3.05675
																	ATP5F1	1.39722	2.99716
																	ARCN1	1.51377	2.99421
																	VPS28	1.4558	2.9898
																	DDB1	1.46268	2.98705
																	NFIC	1.50038	2.98584
																	C9orf16	1.43681	2.97437
																	TIMM17B	1.47833	2.97256
																	PFDN4	1.45477	2.93427
																	RANBP2	1.47377	2.92498
																	GAPDH	1.41309	2.91899
																	UBE2H	1.46881	2.91712
																	COA1	1.40502	2.91102
																	CPE	1.38524	2.90767
																	C4orf27	1.5546	2.89924
																	GRAMD1A	1.54083	2.87122
																	LONP2	1.47071	2.86502
																	ACYP1	1.46841	2.85127
																	UBL3	1.44326	2.84904
																	KPNB1	1.38215	2.84447
																	IDI1	1.43837	2.81193
																	SVIP	1.45775	2.81193
																	USF2	1.49838	2.81159
																	MCTS1	1.47161	2.81128
																	ATP2A2	1.38946	2.81085
																	SH3BGRL	1.40723	2.80354
																	P4HTM	1.43181	2.78835
																	GOLM1	1.4337	2.77973
																	S100A10	1.45235	2.75546
																	AHCYL1	1.38422	2.75154
																	C14orf166	1.38198	2.73801
																	FAM229B	1.40488	2.72116
																	DCXR	1.43487	2.72078
																	DDT	1.3431	2.72033
																	DCTN3	1.36183	2.71977
																	UCHL1	1.37555	2.7188
																	OLA1	1.38168	2.71782
																	TUBB4B	1.34466	2.71237
																	FAM177A1	1.35821	2.7104
																	REEP5	1.33356	2.70956
																	DKK3	1.34544	2.70799
																	ARIH1	1.38648	2.69838
																	CCDC50	1.3942	2.69705
																	KLHDC3	1.41512	2.69367
																	MAZ	1.38998	2.68911
																	VPS4A	1.38219	2.67364
																	BLOC1S1	1.46672	2.66404
																	ATP5G3	1.36528	2.66216
																	PRDX5	1.30965	2.66107
																	PGLS	1.44259	2.65719
																	NDUFS7	1.34791	2.654
																	CHMP3	1.3805	2.65208
																	PPIA	1.36437	2.65184
																	KPNA6	1.37358	2.64883
																	MAP7D1	1.35748	2.62877
																	COPRS	1.36342	2.62694
																	UQCRFS1	1.30209	2.6144
																	APLP2	1.30663	2.61269
																	MKRN1	1.38421	2.6071
																	GGPS1	1.40757	2.6045
																	IFI27L2	1.37288	2.60395
																	NCOA4	1.36957	2.60395
																	PDZD11	1.40363	2.60247
																	COMTD1	1.38956	2.59985
																	DDX17	1.36302	2.59913
																	UBE2Z	1.36411	2.59726
																	SLC30A9	1.38398	2.59078
																	ANKRD12	1.33827	2.58207
																	TRIM28	1.4048	2.58069
																	VPS4B	1.38771	2.5752
																	CARHSP1	1.43252	2.55788
																	DCTN2	1.33594	2.557
																	C14orf1	1.42315	2.55334
																	ECHS1	1.3158	2.55017
																	HACD3	1.29848	2.53458
																	PSMC5	1.32524	2.52007
																	MYL6B	1.35439	2.51967
																	ACTR10	1.313	2.51947
																	PCSK1N	1.34239	2.5187
																	TOMM70A	1.35418	2.51163
																	H1FX	1.50107	2.49629
																	LCMT1	1.35576	2.49498
																	ATP5C1	1.29481	2.49141
																	PRKAR1A	1.29892	2.48225
																	DTD1	1.37994	2.47947
																	PPP1R14C	1.5411	2.4787
																	LSM10	1.29479	2.44481
																	ATP5O	1.26647	2.43935
																	SDR39U1	1.37861	2.43933
																	AKR1B1	1.31854	2.43808
																	NDUFV2	1.26298	2.41367
																	MRPS33	1.27279	2.40876
																	FAM213A	1.29386	2.39814
																	TMEM219	1.33168	2.39814
																	TM9SF3	1.30064	2.38923
																	NDUFV3	1.26809	2.38883
																	ERGIC1	1.36773	2.38255
																	ETFA	1.2636	2.37162
																	ARL6IP5	1.27293	2.36953
																	VPS29	1.28113	2.3618
																	IMP3	1.34592	2.35627
																	SCARB2	1.29453	2.35404
																	HMGB1	1.25459	2.35285
																	IRS2	1.30734	2.34961
																	UBE2W	1.30819	2.33356
																	WHSC1L1	1.33924	2.32181
																	CSNK2A1	1.28315	2.31149
																	DBN1	1.31809	2.30802
																	COQ4	1.33122	2.30321
																	FAM134A	1.27047	2.29944
																	ADAR	1.32275	2.29282
																	TNPO1	1.26337	2.25302
																	MDH2	1.21788	2.2487
																	SAMM50	1.28906	2.2452
																	NDUFB5	1.20537	2.2426
																	MPZL1	1.24482	2.24088
																	KTN1	1.21174	2.23934
																	PFN2	1.21818	2.2327
																	RAB11B	1.26204	2.21827
																	TMSB10	1.2697	2.21544
																	GPX3	1.34178	2.20613
																	PTPRS	1.55689	2.204
																	NDUFAB1	1.21092	2.20096
																	SCG2	1.69478	2.19497
																	SPATS2L	1.24398	2.18726
																	BAALC	1.59368	2.17915
																	KIAA1191	1.23706	2.17839
																	STX1A	1.31902	2.16613
																	EXOC7	1.27655	2.16545
																	PSMA4	1.18622	2.14842
																	NCKAP1	1.22	2.14456
																	PLA2G12A	1.23232	2.14007
																	CXXC5	1.47495	2.10526
																	ZNF428	1.20778	2.10191
																	EIF4G1	1.18321	2.094
																	RNF7	1.18565	2.09003
																	XRCC5	1.18864	2.07456
																	SDHA	1.23492	2.07094
																	GCHFR	1.41103	2.0707
																	C12orf10	1.19137	2.05679
																	NQO2	1.2141	2.05216
																	MKKS	1.22073	2.04332
																	TRAPPC2L	1.22753	2.04167
																	G6PC3	1.20033	2.03792
																	PTMS	1.19469	2.03088
																	COL6A1	1.19023	2.02534
																	PDHX	1.19742	2.01894
																	PSMA1	1.16415	2.01625
																	ZNF292	1.35145	2.01125
																	PITHD1	1.19542	2.00427
																	SRI	1.16237	1.99641
																	FAM192A	1.19611	1.99192
																	HSPB11	1.17953	1.98024
																	COMMD6	1.15	1.97786
																	IFI27L1	1.18572	1.9777
																	NCOR1	1.22776	1.97591
																	ZKSCAN1	1.17402	1.96421
																	NDN	1.17567	1.96024
																	GRHPR	1.1958	1.9415
																	NDUFA12	1.12359	1.9411
																	SLC7A5	1.20447	1.9316
																	DYNC1LI1	1.17003	1.92657
																	FAM200B	1.16253	1.92552
																	BOLA3	1.1504	1.91608
																	TUBA4A	1.19063	1.91448
																	MSRB2	1.14598	1.91281
																	SPAG7	1.16977	1.90449
																	STARD3NL	1.15455	1.89718
																	ARPP19	1.13505	1.89667
																	ANKRD11	1.17317	1.88917
																	COX4I1	1.08552	1.88769
																	SLC25A6	1.11831	1.88435
																	TMEM183A	1.1413	1.88231
																	AP2A1	1.20065	1.87314
																	TUG1	1.21681	1.86719
																	SUCLG1	1.11786	1.86586
																	GLOD4	1.15635	1.86349
																	ZBTB38	1.18729	1.86089
																	CHCHD10	1.08889	1.84719
																	VTA1	1.15107	1.84548
																	RBP1	1.14717	1.83796
																	UBE2V2	1.09261	1.83687
																	PRRC2A	1.15687	1.82661
																	RPRM	1.15848	1.8251
																	SYNGR1	1.1856	1.81892
																	EMC10	1.11234	1.81494
																	SPAG9	1.16823	1.80709
																	SEPW1	1.14062	1.80633
																	COTL1	1.08246	1.80224
																	CELF1	1.12064	1.79946
																	RAB3GAP2	1.16656	1.7978
																	RAB14	1.11405	1.79426
																	FAAP20	1.09923	1.78515
																	PHPT1	1.0911	1.78515
																	AZIN1	1.10376	1.78499
																	ERI3	1.13546	1.78261
																	TCF25	1.09221	1.78196
																	WARS	1.16567	1.78018
																	BABAM1	1.11803	1.78017
																	FKBP8	1.06999	1.76696
																	NDUFB2	1.06075	1.76204
																	SC5D	1.14393	1.75857
																	NDFIP1	1.03986	1.72301
																	LSM5	1.08674	1.71746
																	GABARAPL1	1.08495	1.71613
																	GGNBP2	1.11803	1.70943
																	CSNK1E	1.08925	1.69662
																	ATP5B	1.03335	1.68611
																	PRDX2	1.08047	1.68349
																	USP11	1.08645	1.6798
																	DUSP3	1.11223	1.6751
																	MPC2	1.06	1.67467
																	RTN4	1.0663	1.6662
																	ILK	1.09957	1.66106
																	MAEA	1.07726	1.66078
																	MRPL12	1.06177	1.64514
																	PRPS1	1.04512	1.63528
																	ARL2	1.07012	1.62679
																	UBE2E3	1.04677	1.62591
																	ARMCX2	1.06901	1.62405
																	C19orf70	1.04882	1.62361
																	MAPK1	1.07801	1.62134
																	PPP1R2	1.03005	1.61367
																	HECTD1	1.08978	1.61033
																	RAD23A	1.08314	1.60849
																	CTDNEP1	1.06376	1.60774
																	HTRA1	1.2053	1.60772
																	THOC7	1.03596	1.60772
																	VTI1B	1.04366	1.59844
																	ITGAE	1.06097	1.59695
																	EIF4B	1.06299	1.59668
																	PTN	1.51366	1.59267
																	FLOT1	1.06897	1.58673
																	NAGK	1.05714	1.58652
																	PPP1R7	1.04408	1.58117
																	TPI1	1.04937	1.57977
																	GNAS	1.04206	1.56749
																	CCAR1	1.07008	1.56687
																	CCT7	1.00482	1.56687
																	DDAH2	1.07591	1.56664
																	ISCA1	1.02846	1.55589
																	NDUFA10	1.00937	1.55076
																	GDI2	1.00128	1.54395
																	MRPS36	1.01618	1.53847
																	ITGB1BP1	1.0083	1.53545
																	LAGE3	1.03885	1.53275
																	CNOT7	1.01078	1.5316
																	LYPLA1	1.03749	1.53068
																	C6orf48	1.0247	1.52893
																	ILF3	1.02098	1.51793
																	C9orf142	1.03269	1.51724
																	ENOPH1	1.03856	1.51516
																	BCLAF1	1.03557	1.51473
																	DENR	1.03786	1.4959
																	PPCS	1.03328	1.47634
																	LLNLR-245B6.1	1.00745	1.42213
																	ISG15	1.29289	1.39368
																	NLRP1	1.33701	1.32241
